# Supplementary material for: Pro-Environmental Behavior Research: Theoretical Progress and Future Directions
Source: Int J Environ Res Public Health. 2022 May 31;19(11):6721. doi: 10.3390/ijerph19116721 (PMC9180624; doi:10.3390/ijerph19116721)
Supplement: Supplementary file 1 [file ijerph-19-06721-s001.zip]

Archive with 1 entries (1 files):
- ijerph-1713291-supplementary.xls
