# Supplementary material for: Pro-Environmental Behavior Research: Theoretical Progress and Future Directions
Source: Int J Environ Res Public Health. 2022 May 31;19(11):6721. doi: 10.3390/ijerph19116721 (PMC9180624; doi:10.3390/ijerph19116721)
Supplement: Supplementary file 1 [file ijerph-19-06721-s001.zip › ijerph-1713291-supplementary.xls]

## Sheet: savedrecs
Authors	Article Title	Source Title	DOI
Ober, J; Karwot, J	Pro-Ecological Behavior: Empirical Analysis on the Example of Polish Consumers	ENERGIES	10.3390/en15051690
Chen, LB; Wu, Q; Jiang, L	Impact of Environmental Concern on Ecological Purchasing Behavior: The Moderating Effect of Prosociality	SUSTAINABILITY	10.3390/su14053004
Rafiq, F; Chishty, SK; Adil, M	Explanatory or Dispositional Optimism: Which Trait Predicts Eco-Friendly Tourist Behavior?	SUSTAINABILITY	10.3390/su14052994
Rakib, MA; Chang, HJ; Jones, RP	Effective Sustainability Messages Triggering Consumer Emotion and Action: An Application of the Social Cognitive Theory and the Dual-Process Model	SUSTAINABILITY	10.3390/su14052505
Ribeiro, N; Gomes, DR; Ortega, E; Gomes, GP; Semedo, AS	The Impact of Green HRM on Employees' Eco-Friendly Behavior: The Mediator Role of Organizational Identification	SUSTAINABILITY	10.3390/su14052897
Bhutto, MY; Khan, MA; Ertz, M; Sun, HW	Investigating the Role of Ethical Self-Identity and Its Effect on Consumption Values and Intentions to Adopt Green Vehicles among Generation Z	SUSTAINABILITY	10.3390/su14053015
Kim, M; Lee, SM	Drivers and interrelationships of three types of pro-environmental behaviors in the workplace	INTERNATIONAL JOURNAL OF CONTEMPORARY HOSPITALITY MANAGEMENT	10.1108/IJCHM-09-2021-1094
Karimi, S; Liobikiene, G; Alitavakoli, F	The Effect of Religiosity on Pro-environmental Behavior Based on the Theory of Planned Behavior: A Cross-Sectional Study Among Iranian Rural Female Facilitators	FRONTIERS IN PSYCHOLOGY	10.3389/fpsyg.2022.745019
Kim, HK; Jeong, GH	Effect of Pro-Environmental Prenatal Education Program on Pregnant Women's Environmental Health Awareness and Behaviors based on the Protection Motivation Theory	INQUIRY-THE JOURNAL OF HEALTH CARE ORGANIZATION PROVISION AND FINANCING	10.1177/00469580211047045
Spaccatini, F; Riva, P; Richetin, J; Porcelli, E; Pancani, L; Capellini, R; Sacchi, S	From past to present (for a better future): The moderating role of cognitive mindset on spillover effects in environmental behaviors	CURRENT PSYCHOLOGY	10.1007/s12144-022-02917-2
Karatepe, T; Ozturen, A; Karatepe, OM; Uner, MM; Kim, TT	Management commitment to the ecological environment, green work engagement and their effects on hotel employees' green work outcomes	INTERNATIONAL JOURNAL OF CONTEMPORARY HOSPITALITY MANAGEMENT	10.1108/IJCHM-10-2021-1242
Bohlerengen, M; Wiium, N	Environmental Attitudes, Behaviors, and Responsibility Perceptions Among Norwegian Youth: Associations With Positive Youth Development Indicators	FRONTIERS IN PSYCHOLOGY	10.3389/fpsyg.2022.844324
Wang, J; Huo, YQ	Effect of Materialism on Pro-environmental Behavior Among Youth in China: The Role of Nature Connectedness	FRONTIERS IN PSYCHOLOGY	10.3389/fpsyg.2022.794816
Ren, S; Tang, GY; Zhang, SJ	Small Actions Can Make a Big Difference: Voluntary Employee Green Behaviour at Work and Affective Commitment to the Organization	BRITISH JOURNAL OF MANAGEMENT	10.1111/1467-8551.12597
Joshua, JB; Jin, YH; Ogunmokun, OA; Ikhide, JE	Hospitality for sustainability: employee eco-anxiety and employee green behaviors in green restaurants	JOURNAL OF SUSTAINABLE TOURISM	10.1080/09669582.2022.2043877
Dekoninck, H; Schmuck, D	The Mobilizing Power of Influencers for Pro-Environmental Behavior Intentions and Political Participation	ENVIRONMENTAL COMMUNICATION-A JOURNAL OF NATURE AND CULTURE	10.1080/17524032.2022.2027801
Li, X; Liu, ZH; Wuyun, T	Environmental Value and Pro-environmental Behavior Among Young Adults: The Mediating Role of Risk Perception and Moral Anger	FRONTIERS IN PSYCHOLOGY	10.3389/fpsyg.2022.771421
Zhou, C; Fang, XJ; Wang, YJ; Zhang, Q	The influence mechanism of household waste separation behavior among college students in the post COVID-19 pandemic period	JOURNAL OF MATERIAL CYCLES AND WASTE MANAGEMENT	10.1007/s10163-022-01363-3
Yang, L; Fang, X; Zhu, JQ	Citizen Environmental Behavior From the Perspective of Psychological Distance Based on a Visual Analysis of Bibliometrics and Scientific Knowledge Mapping	FRONTIERS IN PSYCHOLOGY	10.3389/fpsyg.2021.766907
Chang, CC; Le Nghiem, TP; Fan, Q; Tan, CLY; Oh, RRY; Lin, BB; Shanahan, DF; Fuller, RA; Gaston, KJ; Carrasco, LR	Genetic Contribution to Concern for Nature and Proenvironmental Behavior	BIOSCIENCE	10.1093/biosci/biab103
Gao, B; Li, Z; Yan, J	The influence of social commerce on eco-friendly consumer behavior: Technological and social roles	JOURNAL OF CONSUMER BEHAVIOUR	10.1002/cb.2022
Hamilton, EM; Rane, A	Speaking Their Language: Does Environmental Signage Align to Personal Dimensions of Environmentally Responsible Behavior in Undergraduate Residence Halls?	SUSTAINABILITY	10.3390/su14042025
Zheng, W; Qiu, HL; Morrison, AM; Wei, W; Zhang, XH	Rural and Urban Land Tourism and Destination Image: A Dual-Case Study Approach Examining Energy-Saving Behavior and Loyalty	LAND	10.3390/land11020146
Omarova, L; Jo, SJ	Employee Pro-Environmental Behavior: The Impact of Environmental Transformational Leadership and GHRM	SUSTAINABILITY	10.3390/su14042046
Liobikiene, G; Brizga, J	Sustainable Consumption in the Baltic States: The Carbon Footprint in the Household Sector	SUSTAINABILITY	10.3390/su14031567
Tishkov, S; Tleppayev, A; Karginova-Gubinova, V; Volkov, A; Shcherbak, A	Citizens' Behavior as a Driver of Energy Transition and Greening of the Economy in the Russian Arctic: Findings of a Sociological Survey in the Murmansk Region and Karelia	APPLIED SCIENCES-BASEL	10.3390/app12031460
Ercantan, O; Eyupoglu, S	How Do Green Human Resource Management Practices Encourage Employees to Engage in Green Behavior? Perceptions of University Students as Prospective Employees	SUSTAINABILITY	10.3390/su14031718
Latif, B; Ong, TS; Meero, A; Rahman, AAA; Ali, M	Employee-Perceived Corporate Social Responsibility (CSR) and Employee Pro-Environmental Behavior (PEB): The Moderating Role of CSR Skepticism and CSR Authenticity	SUSTAINABILITY	10.3390/su14031380
Wan, QY; Du, WC	Social Capital, Environmental Knowledge, and Pro-Environmental Behavior	INTERNATIONAL JOURNAL OF ENVIRONMENTAL RESEARCH AND PUBLIC HEALTH	10.3390/ijerph19031443
Loy, LS; Clemens, A; Reese, G	Mind-Body Practice Is Related to Pro-environmental Engagement Through Self-compassion and Global Identity Rather Than to Self-enhancement	MINDFULNESS	10.1007/s12671-021-01823-1
Pereira, MC; Simoes, P; Cruz, L; Barata, E; Coelho, F	Mind (for) the water: An indirect relationship between mindfulness and water conservation behavior	JOURNAL OF CONSUMER BEHAVIOUR	10.1002/cb.2023
Ye, J; Zhang, XF; Zhou, LL; Wang, DC; Tian, F	Psychological mechanism linking green human resource management to green behavior	INTERNATIONAL JOURNAL OF MANPOWER	10.1108/IJM-11-2020-0508
Biswas, SR; Uddin, MA; Bhattacharjee, S; Dey, M; Rana, T	Ecocentric leadership and voluntary environmental behavior for promoting sustainability strategy: The role of psychological green climate	BUSINESS STRATEGY AND THE ENVIRONMENT	10.1002/bse.2978
Mazhar, W; Jalees, T; Asim, M; Alam, SH; Zaman, SI	Psychological consumer behavior and sustainable green food purchase	ASIA PACIFIC JOURNAL OF MARKETING AND LOGISTICS	10.1108/APJML-05-2021-0317
Wu, LQ; Zhu, Y; Zhai, JQ	Understanding Waste Management Behavior Among University Students in China: Environmental Knowledge, Personal Norms, and the Theory of Planned Behavior	FRONTIERS IN PSYCHOLOGY	10.3389/fpsyg.2021.771723
Mac Donald, S; Staats, H	Conservation as Integration: Desire to Belong as Motivation for Environmental Conservation	SOCIETY & NATURAL RESOURCES	10.1080/08941920.2021.2023244
Jaung, WG; Carrasco, LR; Richards, DR; Shaikh, SFEA; Tan, PY	The role of urban nature experiences in sustainable consumption: a transboundary urban ecosystem service	ENVIRONMENT DEVELOPMENT AND SUSTAINABILITY	10.1007/s10668-021-02071-y
Dutta, B; Chen, CC; Peng, MH	INFERRING CRITICAL FACTORS PREDICTING CONSUMERS' SUSTAINABLE GREEN PURCHASE BEHAVIOR FROM THE PERSPECTIVE OF DEVELOPING NATION	TRAMES-JOURNAL OF THE HUMANITIES AND SOCIAL SCIENCES	10.3176/tr.2022.1.05
Salazar, SD; Perez, LPY	Exploring the Differential Effect of Life Satisfaction on Low and High-Cost Pro-Environmental Behaviors	INTERNATIONAL JOURNAL OF ENVIRONMENTAL RESEARCH AND PUBLIC HEALTH	10.3390/ijerph19010277
Aghdasi, M; Najafabadi, MO; Mirdamadi, SM; Hosseini, SJF	Expanding Protection Motivation Theory: Investigating Farmers' Pro-Environmental Behavior and Their Impact on a Sustainable Alternative Livelihood under Drought	JOURNAL OF AGRICULTURAL SCIENCE AND TECHNOLOGY
Wei, XN; Yu, F	Envy and Environmental Decision Making: The Mediating Role of Self-Control	INTERNATIONAL JOURNAL OF ENVIRONMENTAL RESEARCH AND PUBLIC HEALTH	10.3390/ijerph19020639
Brune, S; Knollenberg, W; Stevenson, K; Barbieri, C	Investigating Predictors of Public- and Private-Sphere Sustainable Behaviors in the Context of Agritourism	SUSTAINABILITY	10.3390/su14020663
Wu, D; Li, K; Ma, J; Wang, EX; Zhu, Y	How Does Tourist Experience Affect Environmentally Responsible Behavior?	SUSTAINABILITY	10.3390/su14020924
Joshi, N; Malhotra, M; Singh, J	Assessing adoption intention of electric vehicles in India: The mediating role of government policies	EUROPEAN JOURNAL OF TRANSPORT AND INFRASTRUCTURE RESEARCH	10.18757/ejtir.2022.22.1.5973
Abadi, B; Kelboro, G	Farmers' Contributions to Achieving Water Sustainability: A Meta-Analytic Path Analysis of Predicting Water Conservation Behavior	SUSTAINABILITY	10.3390/su14010279
Saparniene, D; Mejere, O; Raisutiene, J; Jukneviciene, V; Rupuleviciene, R	Expression of Behavior and Attitudes toward Sustainable Tourism in the Youth Population: A Search for Statistical Types	SUSTAINABILITY	10.3390/su14010473
Cheng, ZF; Chen, X	The Effect of Tourism Experience on Tourists' Environmentally Responsible Behavior at Cultural Heritage Sites: The Mediating Role of Cultural Attachment	SUSTAINABILITY	10.3390/su14010565
Zhu, SY; Wu, YX; Shen, Q	How Environmental Knowledge and Green Values Affect the Relationship between Green Human Resource Management and Employees' Green Behavior: From the Perspective of Emission Reduction	PROCESSES	10.3390/pr10010038
Dodds, R; Holmes, MR	Who Walks the Walk and Talks the Talk? Understanding What Influences Sustainability Behaviour in Business and Leisure Travellers	SUSTAINABILITY	10.3390/su14020883
Soomro, YA; Hameed, I; Bhutto, MY; Waris, I; Baeshen, Y; Al Batati, B	What Influences Consumers to Recycle Solid Waste? An Application of the Extended Theory of Planned Behavior in the Kingdom of Saudi Arabia	SUSTAINABILITY	10.3390/su14020998
Widayat, W; Praharjo, A; Putri, VP; Andharini, SN; Masudin, I	Responsible Consumer Behavior: Driving Factors of Pro-Environmental Behavior toward Post-Consumption Plastic Packaging	SUSTAINABILITY	10.3390/su14010425
Xie, JC; Lu, CT	Relations among Pro-Environmental Behavior, Environmental Knowledge, Environmental Perception, and Post-Materialistic Values in China	INTERNATIONAL JOURNAL OF ENVIRONMENTAL RESEARCH AND PUBLIC HEALTH	10.3390/ijerph19010537
Chen, L; Zheng, H; Shah, VS	Consuming to Conserve: A Multilevel Investigation of Sustainable Consumption	SUSTAINABILITY	10.3390/su14010223
Shutaleva, A; Martyushev, N; Nikonova, Z; Savchenko, I; Abramova, S; Lubimova, V; Novgorodtseva, A	Environmental Behavior of Youth and Sustainable Development	SUSTAINABILITY	10.3390/su14010250
Cardella, E; Ewing, BT; Williams, RB	Green is Good-The Impact of Information Nudges on the Selection of Voluntary Green-Power Plans	ENERGY JOURNAL	10.5547/01956574.43.1.ecar
Rahman, SU; Chwialkowska, A; Hussain, N; Bhatti, WA; Luomala, H	Cross-cultural perspective on sustainable consumption: implications for consumer motivations and promotion	ENVIRONMENT DEVELOPMENT AND SUSTAINABILITY	10.1007/s10668-021-02059-8
Ming, YX; Deng, HX; Wu, XY	The negative effect of air pollution on people's pro-environmental behavior	JOURNAL OF BUSINESS RESEARCH	10.1016/j.jbusres.2021.12.044
Shao, J; Li, WC; Aneye, C; Fang, W	Facilitating mechanism of green products purchasing with a premium price-Moderating by sustainability-related information	CORPORATE SOCIAL RESPONSIBILITY AND ENVIRONMENTAL MANAGEMENT	10.1002/csr.2229
Monus, F	Environmental education policy of schools and socioeconomic background affect environmental attitudes and pro-environmental behavior of secondary school students	ENVIRONMENTAL EDUCATION RESEARCH	10.1080/13504622.2021.2023106
Clot, S; Della Giusta, M; Jewell, S	Once Good, Always Good? Testing Nudge's Spillovers on Pro Environmental Behavior	ENVIRONMENT AND BEHAVIOR	10.1177/00139165211060524
Smiley, KT; Chen, YA; Shao, WY	Being green in a green capital: Assessing drivers of pro-environmental behaviors in Copenhagen	CITIES	10.1016/j.cities.2021.103538
Brosch, T; Steg, L	Leveraging emotion for sustainable action	ONE EARTH	10.1016/j.oneear.2021.11.006
Chen, GZ; Huang, X	From good feelings to good behavior: Exploring the impacts of positive emotions on tourist environmentally responsible behavior	JOURNAL OF HOSPITALITY AND TOURISM MANAGEMENT	10.1016/j.jhtm.2021.11.017
Concari, A; Kok, G; Martens, P	Recycling behaviour: Mapping knowledge domain through bibliometrics and text mining	JOURNAL OF ENVIRONMENTAL MANAGEMENT	10.1016/j.jenvman.2021.114160
Borg, K	Media and Social Norms: Exploring the Relationship between Media and Plastic Avoidance Social Norms	ENVIRONMENTAL COMMUNICATION-A JOURNAL OF NATURE AND CULTURE	10.1080/17524032.2021.2010783
Mansoor, M; Wijaksana, TI	Predictors of pro-environmental behavior: Moderating role of knowledge sharing and mediatory role of perceived environmental responsibility	JOURNAL OF ENVIRONMENTAL PLANNING AND MANAGEMENT	10.1080/09640568.2021.2016380
Ruokamo, E; Merilainen, T; Karhinen, S; Raiha, J; Suur-Uski, P; Timonen, L; Svento, R	The effect of information nudges on energy saving: Observations from a randomized field experiment in Finland	ENERGY POLICY	10.1016/j.enpol.2021.112731
Woltin, KA; Sneddon, J; Bardi, A	Effects of Nature Values and Regulatory Fit of Message Framing on Message Evaluation and Actual Pro-Environmental Donations	ENVIRONMENT AND BEHAVIOR	10.1177/00139165211060516
Phu, NV; Stenger, A; Tiet, T	Social incentive factors in interventions promoting sustainable behaviors: A meta-analysis	PLOS ONE	10.1371/journal.pone.0260932
Susanty, A; Puspitasari, NB; Prastawa, H; Listyawardhani, P; Tjahjono, B	Antecedent Factors of Green Purchasing Behavior: Learning Experiences, Social Cognitive Factors, and Green Marketing	FRONTIERS IN PSYCHOLOGY	10.3389/fpsyg.2021.777531
Manta, F; Campobasso, F; Tarulli, A; Morrone, D	Showcasing green: how culture influences sustainable behavior in food eco-labeling	BRITISH FOOD JOURNAL	10.1108/BFJ-05-2021-0478
Karami, J; Dehghan, F; Mohammadi, M	Pro-environmental behavior in Iran using a systematic review and meta-analysis	HELIYON	10.1016/j.heliyon.2021.e08424
Zhao, ZY; Gong, YC; Li, Y; Zhang, LX; Sun, Y	Gender-Related Beliefs, Norms, and the Link With Green Consumption	FRONTIERS IN PSYCHOLOGY	10.3389/fpsyg.2021.710239
Eom, K; Tok, TQH; Saad, CS; Kim, HS	Religion, environmental guilt, and pro-environmental support: The opposing pathways of stewardship belief and belief in a controlling god	JOURNAL OF ENVIRONMENTAL PSYCHOLOGY	10.1016/j.jenvp.2021.101717
Dai, MH; Chen, TE	They Are Just Light Bulbs, Right? The Personality Antecedents of Household Energy-Saving Behavioral Intentions among Young Millennials and Gen Z	INTERNATIONAL JOURNAL OF ENVIRONMENTAL RESEARCH AND PUBLIC HEALTH	10.3390/ijerph182413104
Shao, J; Mahmood, A; Han, H	Unleashing the Potential Role of CSR and Altruistic Values to Foster Pro-Environmental Behavior by Hotel Employees	INTERNATIONAL JOURNAL OF ENVIRONMENTAL RESEARCH AND PUBLIC HEALTH	10.3390/ijerph182413327
Shao, P; Lassleben, H	Determinants of Consumers' Willingness to Participate in Fast Fashion Brands' Used Clothes Recycling Plans in an Omnichannel Retail Environment	JOURNAL OF THEORETICAL AND APPLIED ELECTRONIC COMMERCE RESEARCH	10.3390/jtaer16070181
Frick, M; Neu, L; Liebhaber, N; Sperner-Unterweger, B; Stoetter, J; Keller, L; Huefner, K	Why Do We Harm the Environment or Our Personal Health despite Better Knowledge? The Knowledge Action Gap in Healthy and Climate-Friendly Behavior	SUSTAINABILITY	10.3390/su132313361
Ahmad, Z; Hassan, NM; Khattak, MN; Moustafa, MA; Fakhri, M	Impact of Tourist's Environmental Awareness on Pro-Environmental Behavior with the Mediating Effect of Tourist's Environmental Concern and Moderating Effect of Tourist's Environmental Attachment	SUSTAINABILITY	10.3390/su132312998
Jilani, G; Yang, GQ; Siddique, I	Corporate Social Responsibility and Pro-Environmental Behavior of the Individuals from the Perspective of Protection Motivation Theory	SUSTAINABILITY	10.3390/su132313406
Wang, HJ; Gui, HR; Ren, C; Liu, GJ	Factors Influencing Urban Residents' Intention of Garbage Sorting in China: An Extended TPB by Integrating Expectancy Theory and Norm Activation Model	SUSTAINABILITY	10.3390/su132312985
Wang, K; Zhang, L	The Impact of Ecological Civilization Theory on University Students' Pro-environmental Behavior: An Application of Knowledge-Attitude-Practice Theoretical Model	FRONTIERS IN PSYCHOLOGY	10.3389/fpsyg.2021.681409
Millet, K; Du, GZ; Cabooter, E; Weijters, B	The limited impact of positive cueing on pro-environmental choices	JOURNAL OF ENVIRONMENTAL PSYCHOLOGY	10.1016/j.jenvp.2021.101732
Oturai, NG; Pahl, S; Syberg, K	How can we test plastic pollution perceptions and behavior? A feasibility study with Danish children participating in the Mass Experiment	SCIENCE OF THE TOTAL ENVIRONMENT	10.1016/j.scitotenv.2021.150914
Ibanez-Rueda, N; Guardiola, J; Gonzalez-Gomez, F	The role of nature contact and connectedness to nature as determinants of household water use: A case study from Spain	WATER AND ENVIRONMENT JOURNAL	10.1111/wej.12765
Chan, MKM; Tsang, NKF; Au, WCW	Effective approaches for encouraging hotel guests' voluntary bedding linen reuse behavior	INTERNATIONAL JOURNAL OF HOSPITALITY MANAGEMENT	10.1016/j.ijhm.2021.103105
Parida, S; Ananthram, S; Chan, C; Brown, K	Green office buildings and sustainability: Does green human resource management elicit green behaviors?	JOURNAL OF CLEANER PRODUCTION	10.1016/j.jclepro.2021.129764
Oluwadipe, S; Garelick, H; McCarthy, S; Purchase, D	A critical review of household recycling barriers in the United Kingdom	WASTE MANAGEMENT & RESEARCH	10.1177/0734242X211060619
Vesely, S; Klockner, CA; Carrus, G; Chokrai, P; Fritsche, I; Masson, T; Panno, A; Tiberio, L; Udall, AM	Donations to renewable energy projects: The role of social norms and donor anonymity	ECOLOGICAL ECONOMICS	10.1016/j.ecolecon.2021.107277
Ru, XJ; Chen, M; Wang, SY; Chen, ZL	Does environmental concern fail to predict energy-saving behavior? A study on the office energy-saving behavior of employees of Chinese Internet companies	ENVIRONMENT DEVELOPMENT AND SUSTAINABILITY	10.1007/s10668-021-01960-6
Dorina, I; Mullan, B; Novoradovskaya, E	Applying temporal self-regulation theory to identify correlates of soft plastic recycling in Australia	AUSTRALIAN JOURNAL OF PSYCHOLOGY	10.1080/00049530.2021.2002125
Burger, AM; Schuler, J; Eberling, E	Guilty pleasures: Moral licensing in climate-related behavior	GLOBAL ENVIRONMENTAL CHANGE-HUMAN AND POLICY DIMENSIONS	10.1016/j.gloenvcha.2021.102415
Yang, Y; Zhu, SH; Gan, YL; Dang, JH	To Be Authentic, to Be Eco: Exploring the Link Between Authenticity and Pro-environmental Behavior	FRONTIERS IN PSYCHOLOGY	10.3389/fpsyg.2021.755860
Makovi, K; Kasak-Gliboff, H	The effects of ideological value framing and symbolic racism on pro-environmental behavior	SCIENTIFIC REPORTS	10.1038/s41598-021-00329-z
Ng, SL; Cheng, VYW	A multilevel analysis of Leave No Litter (LNL) intention of Hong Kong hikers	WASTE MANAGEMENT	10.1016/j.wasman.2021.11.002
Lin, BQ; Wang, X	Does low-carbon travel intention really lead to actual low-carbon travel? Evidence from urban residents in China	ECONOMIC ANALYSIS AND POLICY	10.1016/j.eap.2021.10.010
Wicker, P; Thormann, TF	Well-being of sport club members: the role of pro-environmental behavior in sport and clubs' environmental quality	SPORT MANAGEMENT REVIEW	10.1080/14413523.2021.1991688
Oke, A; McDonald, S; Korobilis-Magas, E	Demystifying the complexity and heterogeneity of recycling behavior in organizational settings: A mixed-methods approach	WASTE MANAGEMENT	10.1016/j.wasman.2021.10.020
Geiger, SJ; Brick, C; Nalborczyk, L; Bosshard, A; Jostmann, NB	More green than gray? Toward a sustainable overview of environmental spillover effects: A Bayesian meta-analysis	JOURNAL OF ENVIRONMENTAL PSYCHOLOGY	10.1016/j.jenvp.2021.101694
Qiang, T; Gao, HH; Ma, XL	Pro-environmental behavior and smartphone uses of on-campus engineering students in Xi'an, China	PLOS ONE	10.1371/journal.pone.0259542
Ma, J; Yin, ZY; Hipel, KW; Li, M; He, JT	Exploring factors influencing the application accuracy of the theory of planned behavior in explaining recycling behavior	JOURNAL OF ENVIRONMENTAL PLANNING AND MANAGEMENT	10.1080/09640568.2021.2001318
Mouro, C; Lomba, V; Duarte, AP	Pro-Environmental Behaviours at Work: The Interactive Role of Norms and Attitudinal Ambivalence	SUSTAINABILITY	10.3390/su132112003
Zheng, RM; Zhen, S; Mei, L; Jiang, HQ	Ecotourism Practices in Potatso National Park from the Perspective of Tourists: Assessment and Developing Contradictions	SUSTAINABILITY	10.3390/su132212655
Xie, JH; Yang, GQ; Guo, ZX; Wang, G	Exploring the Influence Mechanism of Farmers' Organic Fertilizer Application Behaviors Based on the Normative Activation Theory	LAND	10.3390/land10111111
Trott, CD	Youth-Led Climate Change Action: Multi-Level Effects on Children, Families, and Communities	SUSTAINABILITY	10.3390/su132212355
Giancola, M; Pino, MC; D'Amico, S	Exploring the Psychosocial Antecedents of Sustainable Behaviors through the Lens of the Positive Youth Development Approach: A Pioneer Study	SUSTAINABILITY	10.3390/su132212388
Scheutz, C; Law, T; Scheutz, M	EnviRobots: How Human-Robot Interaction Can Facilitate Sustainable Behavior	SUSTAINABILITY	10.3390/su132112283
Guntner, AV; Endrejat, PC; Kauffeld, S	The Emergence of Employees' Change Readiness for Energy-Conservation Behavior During Guided Group Discussions	FRONTIERS IN PSYCHOLOGY	10.3389/fpsyg.2021.587529
Yang, XC; Tseng, YF; Lee, B	Merging the Social Influence Theory and the Goal-Framing Theory to Understand Consumers' Green Purchasing Behavior: Does the Level of Sensitivity to Climate Change Really Matter?	FRONTIERS IN PSYCHOLOGY	10.3389/fpsyg.2021.766754
Li, Y; Siddik, A; Masukujjaman, M; Wei, XJ	Bridging Green Gaps: The Buying Intention of Energy Efficient Home Appliances and Moderation of Green Self-Identity	APPLIED SCIENCES-BASEL	10.3390/app11219878
Kesenheimer, JS; Greitemeyer, T	A Lockdown of Materialism Values and Pro-Environmental Behavior: Short-Term Effects of the COVID-19 Pandemic	SUSTAINABILITY	10.3390/su132111774
Tian, H; Suo, DN	The Trickle-Down Effect of Responsible Leadership on Employees' Pro-Environmental Behaviors: Evidence from the Hotel Industry in China	INTERNATIONAL JOURNAL OF ENVIRONMENTAL RESEARCH AND PUBLIC HEALTH	10.3390/ijerph182111677
Dang, NH; Maurer, O	Place-Related Concepts and Pro-Environmental Behavior in Tourism Research: A Conceptual Framework	SUSTAINABILITY	10.3390/su132111861
Sun, Y; Li, TS; Wang, SY	I buy green products for my benefits or yours: understanding consumers' intention to purchase green products	ASIA PACIFIC JOURNAL OF MARKETING AND LOGISTICS	10.1108/APJML-04-2021-0244
Gong, YC; Li, Y; Zhang, LX; Sun, Y	Informal learning in nature education promotes ecological conservation behaviors of nature reserve employees-A preliminary study in China	GLOBAL ECOLOGY AND CONSERVATION	10.1016/j.gecco.2021.e01814
Jia, YH; Tian, J; Liu, HY	The Roles of Mental Construal Level Theory in the Promotion of University Students' Pro-environmental Behaviors	FRONTIERS IN PSYCHOLOGY	10.3389/fpsyg.2021.735837
Li, LM; Zhang, Y	An extended theory of planned behavior to explain the intention to use carsharing: a multi-group analysis of different sociodemographic characteristics	TRANSPORTATION	10.1007/s11116-021-10240-1
Shabnam, S; Quaddus, M; Roy, SK; Quazi, A	Consumer belief system and pro-environmental purchase intention: Does psychological distance intervene?	JOURNAL OF CLEANER PRODUCTION	10.1016/j.jclepro.2021.129403
Ling, ML; Xu, L	How and when financial incentives crowd out pro-environmental motivation: A longitudinal quasi-experimental study	JOURNAL OF ENVIRONMENTAL PSYCHOLOGY	10.1016/j.jenvp.2021.101715
Matiiuk, Y; Liobikiene, G	The role of financial, informational, and social tools on resource-saving behaviour in Lithuania: Assumptions and reflections of real situation	JOURNAL OF CLEANER PRODUCTION	10.1016/j.jclepro.2021.129378
de Lange, E; Milner-Gulland, EJ; Keane, A	Effects of social networks on interventions to change conservation behavior	CONSERVATION BIOLOGY	10.1111/cobi.13833
Wang, JY; Yi, FL; Zhong, ZL; Qiu, ZY; Yu, B	Diversity and causality of university students' energy-conservation behavior: Evidence in hot summer and warm winter area of China	JOURNAL OF CLEANER PRODUCTION	10.1016/j.jclepro.2021.129352
Williams, SP; Thondhlana, G; Kua, HW	Behavioural interventions yield electricity savings among high-income households in Johannesburg, South Africa	ENERGY & ENVIRONMENT	10.1177/0958305X211044386
Reichl, J; Cohen, JJ; Klockner, CA; Kollmann, A; Azarova, V	The drivers of individual climate actions in Europe	GLOBAL ENVIRONMENTAL CHANGE-HUMAN AND POLICY DIMENSIONS	10.1016/j.gloenvcha.2021.102390
Lam, TWL; Tsui, YCJ; Fok, L; Cheung, LTO; Tsang, EPK; Lee, JCK	The influences of emotional factors on householders' decarbonizing cooling behaviour in a subtropical Metropolitan City: An application of the extended theory of planned behaviour	SCIENCE OF THE TOTAL ENVIRONMENT	10.1016/j.scitotenv.2021.150826
Doell, KC; Conte, B; Brosch, T	Interindividual differences in environmentally relevant positive trait affect impacts sustainable behavior in everyday life	SCIENTIFIC REPORTS	10.1038/s41598-021-99438-y
Hoffmann, A; Nanaki, E; Enevoldsen, P; Xydis, G	A behavioral change study in Denmark engaging car drivers in reducing fuel consumption: The key is in the message	INTERNATIONAL JOURNAL OF SUSTAINABLE TRANSPORTATION	10.1080/15568318.2021.1992688
Rezaei, A; Ahmadi, S; Karimi, H	The role of online social networks in university students' environmentally responsible behavior	INTERNATIONAL JOURNAL OF SUSTAINABILITY IN HIGHER EDUCATION	10.1108/IJSHE-05-2020-0168
Exadaktylos, F; van den Bergh, J	Energy-related behaviour and rebound when rationality, self-interest and willpower are limited	NATURE ENERGY	10.1038/s41560-021-00889-4
Khan, MS; Terason, S	Encouraging pro-environmental behavior in university employees: An approach toward environmental sustainability as moderated by green organizational culture	JOURNAL OF COMMUNITY PSYCHOLOGY	10.1002/jcop.22726
Correia, E; Sousa, S; Viseu, C; Leite, J	Using the theory of planned behavior to understand the students' pro-environmental behavior: a case-study in a Portuguese HEI	INTERNATIONAL JOURNAL OF SUSTAINABILITY IN HIGHER EDUCATION	10.1108/IJSHE-05-2021-0201
Yang, F; Gao, L	Corporate environmental responsibility and employees' pro-environmental behaviors at work: insights from organizational identification and workplace spirituality perspective	JOURNAL OF ENVIRONMENTAL PLANNING AND MANAGEMENT	10.1080/09640568.2021.1989673
Tu, HW; Ma, JF	Does Positive Contact Between Residents and Tourists Stimulate Tourists' Environmentally Responsible Behavior? The Role of Gratitude and Boundary Conditions	JOURNAL OF TRAVEL RESEARCH	10.1177/00472875211048938
Zhang, Y; Gao, YA; Jiang, J	An unpredictable environment reduces pro-environmental behavior: A dynamic public goods experiment on forest use	JOURNAL OF ENVIRONMENTAL PSYCHOLOGY	10.1016/j.jenvp.2021.101702
Loy, LS; Reese, G; Spence, A	Facing a Common Human Fate: Relating Global Identity and Climate Change Mitigation	POLITICAL PSYCHOLOGY	10.1111/pops.12781
Hu, JR; Tang, K; Qian, XP; Sun, FR; Zhou, WS	Behavioral change in waste separation at source in an international community: An application of the theory of planned behavior	WASTE MANAGEMENT	10.1016/j.wasman.2021.09.028
Xie, JH; Yang, GQ; Wang, G; Song, Y; Yang, F	How do different rural-land-consolidation modes shape farmers' ecological production behaviors?	LAND USE POLICY	10.1016/j.landusepol.2021.105592
Khattak, SR; Nouman, M; Fayaz, M; Cismas, LM; Negrut, L; Negrut, CV; Salem, S	Corporate Social Responsibility and Employee Green Behavior in the Hospitality Industry: A Cross-Country Study	SUSTAINABILITY	10.3390/su131910534
Vicente, P; Marques, C; Reis, E	Willingness to Pay for Environmental Quality: The Effects of Pro-Environmental Behavior, Perceived Behavior Control, Environmental Activism, and Educational Level	SAGE OPEN	10.1177/21582440211025256
Afridi, SA; Khan, W; Haider, M; Shahjehan, A; Afsar, B	Generativity and Green Purchasing Behavior: Moderating Role of Man-Nature Orientation and Perceived Behavioral Control	SAGE OPEN	10.1177/21582440211054480
Yang, S; Cheng, P; Wang, SY; Li, J	Towards Sustainable Cities: The Spillover Effects of Waste-Sorting Policies on Sustainable Consumption	INTERNATIONAL JOURNAL OF ENVIRONMENTAL RESEARCH AND PUBLIC HEALTH	10.3390/ijerph182010975
Hunt, DVL; Shahab, Z	Sustainable Water Use Practices: Understanding and Awareness of Masters Level Students	SUSTAINABILITY	10.3390/su131910499
Liu, HT	The Influence of Public Servants' Perceived Formalism and Organizational Environmental Strategy on Green Behavior in the Workplace	SUSTAINABILITY	10.3390/su131911020
Bulinska-Stangrecka, H; Bagienska, A	Culture-Based Green Workplace Practices as a Means of Conserving Energy and Other Natural Resources in the Manufacturing Sector	ENERGIES	10.3390/en14196305
Janmaimool, P; Chontanawat, J	Do University Students Base Decisions to Engage in Sustainable Energy Behaviors on Affective or Cognitive Attitudes?	SUSTAINABILITY	10.3390/su131910883
Ojo, AO	Motivational factors of pro-environmental behaviors among information technology professionals	REVIEW OF MANAGERIAL SCIENCE	10.1007/s11846-021-00497-2
Ibanez, L; Roussel, S	The effects of induced emotions on environmental preferences and behavior: An experimental study	PLOS ONE	10.1371/journal.pone.0258045
Lee, W; Lee, JK	Can Recreation Specialization Negatively Impact Pro-Environmental Behavior in Hiking Activity? A Self-Interest Motivational View	LEISURE SCIENCES	10.1080/01490400.2021.1987358
Bruchmann, K; Chue, SM; Dillon, K; Lucas, JK; Neumann, K; Parque, C	Social Comparison Information Influences Intentions to Reduce Single-Use Plastic Water Bottle Consumption	FRONTIERS IN PSYCHOLOGY	10.3389/fpsyg.2021.612662
Essl, A; Steffen, A; Staehle, M	Choose to reuse! The effect of action-close reminders on pro-environmental behavior	JOURNAL OF ENVIRONMENTAL ECONOMICS AND MANAGEMENT	10.1016/j.jeem.2021.102539
Knook, J; Dorner, Z; Stahlmann-Brown, P	Priming for individual energy efficiency action crowds out support for national climate change policy	ECOLOGICAL ECONOMICS	10.1016/j.ecolecon.2021.107239
Zheng, ST; Jiang, L; Cai, WJ; Xu, BF; Gao, XP	How Can Hotel Employees Produce Workplace Environmentally Friendly Behavior? The Role of Leader, Corporate and Coworkers	FRONTIERS IN PSYCHOLOGY	10.3389/fpsyg.2021.725170
Margaca, C; Sanchez, BH; Sanchez-Garcia, JC	University students involved in a sustainable world: assessing sustainable consumption in Spain	INTERNATIONAL JOURNAL OF SUSTAINABILITY IN HIGHER EDUCATION	10.1108/IJSHE-04-2021-0148
de Groot, JIM; Bondy, K; Schuitema, G	Listen to others or yourself? The role of personal norms on the effectiveness of social norm interventions to change pro-environmental behavior	JOURNAL OF ENVIRONMENTAL PSYCHOLOGY	10.1016/j.jenvp.2021.101688
Aruta, JJBR	An extension of the theory of planned behaviour in predicting intention to reduce plastic use in the Philippines: Cross-sectional and experimental evidence	ASIAN JOURNAL OF SOCIAL PSYCHOLOGY	10.1111/ajsp.12504
Silvi, M; Rosa, EP	Reversing impatience: Framing mechanisms to increase the purchase of energy-saving appliances	ENERGY ECONOMICS	10.1016/j.eneco.2021.105563
Hoffmann, C; Hoppe, JA; Ziemann, N	Faster, harder, greener? Empirical evidence on the role of the individual Pace of Life for productivity and pro-environmental behavior	ECOLOGICAL ECONOMICS	10.1016/j.ecolecon.2021.107212
Duong, CD	Big Five personality traits and green consumption: bridging the attitude-intention-behavior gap	ASIA PACIFIC JOURNAL OF MARKETING AND LOGISTICS	10.1108/APJML-04-2021-0276
Wullenkord, MC; Reese, G	Avoidance, rationalization, and denial: Defensive self-protection in the face of climate change negatively predicts pro-environmental behavior	JOURNAL OF ENVIRONMENTAL PSYCHOLOGY	10.1016/j.jenvp.2021.101683
Huang, RT; Yu, CL	Exploring online green behavior among college students in Taiwan: A moderated mediation model of perceived compatibility	MULTIMEDIA TOOLS AND APPLICATIONS	10.1007/s11042-021-11526-3
Yin, CQ; Ma, HM; Gong, YM; Chen, Q; Zhang, YJ	Environmental CSR and environmental citizenship behavior: The role of employees' environmental passion and empathy	JOURNAL OF CLEANER PRODUCTION	10.1016/j.jclepro.2021.128751
Crucke, S; Servaes, M; Kluijtmans, T; Mertens, S; Schollaert, E	Linking environmentally-specific transformational leadership and employees' green advocacy: The influence of leadership integrity	CORPORATE SOCIAL RESPONSIBILITY AND ENVIRONMENTAL MANAGEMENT	10.1002/csr.2208
Zhu, JW; Zhao, X; Zhu, TT; Li, L	Which factors determine students' water-saving behaviors? Evidence from China colleges	URBAN WATER JOURNAL	10.1080/1573062X.2021.1943459
Wang, L; Wang, ZX; Zhang, Q; Jebbouri, A; Wong, PPW	Consumers' intention to visit green hotels - a goal-framing theory perspective	JOURNAL OF SUSTAINABLE TOURISM	10.1080/09669582.2021.1977937
Bhatti, SH; Saleem, F; Murtaza, G; Ul Haq, T	Exploring the impact of green human resource management on environmental performance: the roles of perceived organizational support and innovative environmental behavior	INTERNATIONAL JOURNAL OF MANPOWER	10.1108/IJM-05-2020-0215
Johnson, DN; Shipley, NJ; van Riper, CJ; Kyle, GT; Wallen, KE; Landon, A; Absher, J	Place-based motivations and normative beliefs predict pro-environmental behavior across involvement profiles	JOURNAL OF OUTDOOR RECREATION AND TOURISM-RESEARCH PLANNING AND MANAGEMENT	10.1016/j.jort.2021.100377
Begum, A; Liu, JW; Marwat, IUK; Khan, S; Han, H; Ariza-Montes, A	Evaluating the Impact of Environmental Education on Ecologically Friendly Behavior of University Students in Pakistan: The Roles of Environmental Responsibility and Islamic Values	SUSTAINABILITY	10.3390/su131810188
Zhu, CK; Tong, PS; Song, ZP	A Bibliometric and Visual Analysis of Environmental Behavior Research	SUSTAINABILITY	10.3390/su131810338
Labib, OA; Manaf, L; Sharaai, AH; Zaid, SSM	Understanding the Effect of Internal and External Factors on Households' Willingness to Sort Waste in Dammam City, Saudi Arabia	INTERNATIONAL JOURNAL OF ENVIRONMENTAL RESEARCH AND PUBLIC HEALTH	10.3390/ijerph18189685
Gao, Y; Zou, LL; Morrison, AM; Wu, FL	Do Situations Influence the Environmentally Responsible Behaviors of National Park Visitors? Survey from Shennongjia National Park, Hubei Province, China	LAND	10.3390/land10090891
Russell, SV; Ashkanasy, NM	Pulling on Heartstrings: Three Studies of the Effectiveness of Emotionally Framed Communication to Encourage Workplace Pro-Environmental Behavior	SUSTAINABILITY	10.3390/su131810161
Wang, QC; Xie, KX; Liu, X; Shen, GQP; Wei, HH; Liu, TY	Psychological Drivers of Hotel Guests' Energy-Saving Behaviours-Empirical Research Based on the Extended Theory of Planned Behaviour	BUILDINGS	10.3390/buildings11090401
Salvatore, C; Wolbring, G	Children and Youth Environmental Action: The Case of Children and Youth with Disabilities	SUSTAINABILITY	10.3390/su13179950
Wei, SL; Sial, MS; Comite, U; Thu, PA; Badulescu, D; Popp, J	An Examination to Explain the Mechanism of Employees' Environment-Specific Behavior through CSR and Work Engagement from the Perspective of Stewardship Theory	INTERNATIONAL JOURNAL OF ENVIRONMENTAL RESEARCH AND PUBLIC HEALTH	10.3390/ijerph18179370
Farooq, K; Yusliza, MY; Wahyuningtyas, R; ul Haque, A; Muhammad, Z; Saputra, J	Exploring Challenges and Solutions in Performing Employee Ecological Behaviour for a Sustainable Workplace	SUSTAINABILITY	10.3390/su13179665
Jacobs, TP; Gottschalk, LL; Dandignac, M; McConnell, AR	Making Pledges More Powerful: Effects on Pro-Environmental Beliefs and Conservation Behavior	SUSTAINABILITY	10.3390/su13179894
Wu, Q; Cherian, J; Samad, S; Comite, U; Hu, HJ; Gunnlaugsson, SB; Olah, J; Sial, MS	The Role of CSR and Ethical Leadership to Shape Employees' Pro-Environmental Behavior in the Era of Industry 4.0. A Case of the Banking Sector	SUSTAINABILITY	10.3390/su13179773
van Heezik, Y; Freeman, C; Falloon, A; Buttery, Y; Heyzer, A	Relationships between childhood experience of nature and green/blue space use, landscape preferences, connection with nature and pro-environmental behavior	LANDSCAPE AND URBAN PLANNING	10.1016/j.lurbplan.2021.104135
Lu, Y; Liu, YX; Tao, L; Ye, SH	Cuteness or Coolness-How Does Different Anthropomorphic Brand Image Accelerate Consumers' Willingness to Buy Green Products?	FRONTIERS IN PSYCHOLOGY	10.3389/fpsyg.2021.599385
Cheng, Y; Ao, CL; Mao, BQ; Xu, LS	Influential factors of environmental behavior to reduce air pollution: integrating theories of planned behavior and psychological distance	JOURNAL OF ENVIRONMENTAL PLANNING AND MANAGEMENT	10.1080/09640568.2021.1973972
Karatepe, OM; Rezapouraghdam, H; Hassannia, R	Sense of calling, emotional exhaustion and their effects on hotel employees' green and non-green work outcomes	INTERNATIONAL JOURNAL OF CONTEMPORARY HOSPITALITY MANAGEMENT	10.1108/IJCHM-01-2021-0104
Islam, T; Hussain, D; Ahmed, I; Sadiq, M	Ethical leadership and environment specific discretionary behaviour: The mediating role of green human resource management and moderating role of individual green values	CANADIAN JOURNAL OF ADMINISTRATIVE SCIENCES-REVUE CANADIENNE DES SCIENCES DE L ADMINISTRATION	10.1002/cjas.1637
Sabbir, MM; Taufique, KMR	Sustainable employee green behavior in the workplace: Integrating cognitive and non-cognitive factors in corporate environmental policy	BUSINESS STRATEGY AND THE ENVIRONMENT	10.1002/bse.2877
Azhar, A; Yang, KF	Examining the Influence of Transformational Leadership and Green Culture on Pro-Environmental Behaviors: Empirical Evidence From Florida City Governments	REVIEW OF PUBLIC PERSONNEL ADMINISTRATION	10.1177/0734371X211027347
Liu, X; Wang, QC; Jian, IY; Chi, HL; Yang, DJ; Chan, EHW	Are you an energy saver at home? The personality insights of household energy conservation behaviors based on theory of planned behavior	RESOURCES CONSERVATION AND RECYCLING	10.1016/j.resconrec.2021.105823
Dixon, J; Parker, J	Don't be a waster! Student perceptions of recycling strategies at an English University's halls of residence	INTERNATIONAL JOURNAL OF SUSTAINABILITY IN HIGHER EDUCATION	10.1108/IJSHE-10-2020-0383
Kopplin, CS; Rosch, SF	Equifinal causes of sustainable clothing purchase behavior: An fsQCA analysis among generation Y	JOURNAL OF RETAILING AND CONSUMER SERVICES	10.1016/j.jretconser.2021.102692
Lee, YK; Lee, CK; Lee, W; Ahmad, MS	Do hedonic and utilitarian values increase pro-environmental behavior and support for festivals?	ASIA PACIFIC JOURNAL OF TOURISM RESEARCH	10.1080/10941665.2021.1927122
Kates, S; DeSteno, D	Gratitude Reduces Consumption of Depleting Resources	EMOTION	10.1037/emo0000936
Salehi, S; Telesiene, A; Pazokinejad, Z	Socio-Cultural Determinants and the Moderating Effect of Gender in Adopting Sustainable Consumption Behavior among University Students in Iran and Japan	SUSTAINABILITY	10.3390/su13168955
Jiang, D; Li, MX; Wu, HY; Liu, S	Learning from COVID-19: Infectious Disease Vulnerability Promotes Pro-Environmental Behaviors	INTERNATIONAL JOURNAL OF ENVIRONMENTAL RESEARCH AND PUBLIC HEALTH	10.3390/ijerph18168687
Sahabuddin, M; Tan, QM; Hossain, I; Alam, MS; Nekmahmud, M	Tourist Environmentally Responsible Behavior and Satisfaction; Study on the World's Longest Natural Sea Beach, Cox's Bazar, Bangladesh	SUSTAINABILITY	10.3390/su13169383
Munoz-Cespedes, E; Ibar-Alonso, R; Ros, SD	Financial Literacy and Sustainable Consumer Behavior	SUSTAINABILITY	10.3390/su13169145
Balinska, A; Jaska, E; Werenowska, A	The Role of Eco-Apps in Encouraging Pro-Environmental Behavior of Young People Studying in Poland	ENERGIES	10.3390/en14164946
Li, SS; Kallas, Z; Rahmani, D; Gil, JM	Trends in Food Preferences and Sustainable Behavior during the COVID-19 Lockdown: Evidence from Spanish Consumers	FOODS	10.3390/foods10081898
Ai, PY; Li, W; Yang, WY	Adolescents' Social Media Use and Their Voluntary Garbage Sorting Intention: A Sequential Mediation Model	INTERNATIONAL JOURNAL OF ENVIRONMENTAL RESEARCH AND PUBLIC HEALTH	10.3390/ijerph18158119
Herdiansyah, H; Brotosusilo, A; Negoro, HA; Sari, R; Zakianis, Z	Parental Education and Good Child Habits to Encourage Sustainable Littering Behavior	SUSTAINABILITY	10.3390/su13158645
Murtaza, SA; Mahmood, A; Saleem, S; Ahmad, N; Sharif, MS; Molnar, E	Proposing Stewardship Theory as an Alternate to Explain the Relationship between CSR and Employees' Pro-Environmental Behavior	SUSTAINABILITY	10.3390/su13158558
Nguyen, HV; Dang, W; Nguyen, H; Nguyen, TNH; Nguyen, TMN; Vu, TD; Nguyen, N	How Does Environmental Interpretation Affect Psychological Well-Being? A Study Conducted in the Context of COVID-19	SUSTAINABILITY	10.3390/su13158522
Zhang, SJ; Sun, W; Ji, HC; Jia, JY	The antecedents and outcomes of transformational leadership: leader's self-transcendent value, follower's environmental commitment and behavior	LEADERSHIP & ORGANIZATION DEVELOPMENT JOURNAL	10.1108/LODJ-10-2020-0471
Vesely, S; Masson, T; Chokrai, P; Becker, AM; Fritsche, I; Klockner, CA; Tiberio, L; Carrus, G; Panno, A	Climate change action as a project of identity: Eight meta-analyses	GLOBAL ENVIRONMENTAL CHANGE-HUMAN AND POLICY DIMENSIONS	10.1016/j.gloenvcha.2021.102322
Taylor, EC; Livingston, LA; Callan, MJ; Hanel, PHP; Shah, P	Do autistic traits predict pro-environmental attitudes and behaviors, and climate change belief?	JOURNAL OF ENVIRONMENTAL PSYCHOLOGY	10.1016/j.jenvp.2021.101648
Moon, SJ	Effect of consumer environmental propensity and innovative propensity on intention to purchase electric vehicles: Applying an extended theory of planned behavior	INTERNATIONAL JOURNAL OF SUSTAINABLE TRANSPORTATION	10.1080/15568318.2021.1961950
Wang, XN	Analysis of influencing mechanism on waste separation behavior in Shanghai	SUSTAINABLE ENERGY TECHNOLOGIES AND ASSESSMENTS	10.1016/j.seta.2021.101479
Silvi, M; Padilla, E	Pro-environmental behavior: Social norms, intrinsic motivation and external conditions	ENVIRONMENTAL POLICY AND GOVERNANCE	10.1002/eet.1960
Wang, JG; Yang, X; Bailey, A; Wang, JM	Positive spillover of consumers' sustainable behaviors: The mediating role of self-determination need satisfaction	JOURNAL OF CLEANER PRODUCTION	10.1016/j.jclepro.2021.128436
Gupta, A; Arora, N; Sharma, R; Mishra, A	Determinants of Tourists' Site-Specific Environmentally Responsible Behavior: An Eco-Sensitive Zone Perspective	JOURNAL OF TRAVEL RESEARCH	10.1177/00472875211030328
Aboramadan, M; Kundi, YM; Becker, A	Green human resource management in nonprofit organizations: effects on employee green behavior and the role of perceived green organizational support	PERSONNEL REVIEW	10.1108/PR-02-2021-0078
Callery, PJ; Goodwin, CC; Moncayo, D	Norm proximity and optimal social comparisons for energy conservation behavior	JOURNAL OF ENVIRONMENTAL MANAGEMENT	10.1016/j.jenvman.2021.113332
Matiiuk, Y; Liobikiene, G	The impact of informational, social, convenience and financial tools on waste sorting behavior: Assumptions and reflections of the real situation	JOURNAL OF ENVIRONMENTAL MANAGEMENT	10.1016/j.jenvman.2021.113323
Savari, M; Zhoolideh, M; Khosravipour, B	Explaining pro-environmental behavior of farmers: A case of rural Iran	CURRENT PSYCHOLOGY	10.1007/s12144-021-02093-9
Linder, N; Rosenthal, S; Sorqvist, P; Barthel, S	Internal and External Factors' Influence on Recycling: Insights From a Laboratory Experiment With Observed Behavior	FRONTIERS IN PSYCHOLOGY	10.3389/fpsyg.2021.699410
Zhang, J; Zhao, LJ; Hu, SQ	Visualizing recycling: Promoting recycling through mental simulation	RESOURCES CONSERVATION AND RECYCLING	10.1016/j.resconrec.2021.105783
Ramos-Hidalgo, E; Diaz-Carrion, R; Rodriguez-Rad, C	Does sustainable consumption make consumers happy?	INTERNATIONAL JOURNAL OF MARKET RESEARCH	10.1177/14707853211030482
Ham, CD; Chung, UC; Kim, WJ; Lee, SY; Oh, SH	Greener than Others? Exploring Generational Differences in Green Purchase Intent	INTERNATIONAL JOURNAL OF MARKET RESEARCH	10.1177/14707853211034108
Sharpe, EJ; Perlaviciute, G; Steg, L	Pro-environmental behaviour and support for environmental policy as expressions of pro-environmental motivation	JOURNAL OF ENVIRONMENTAL PSYCHOLOGY	10.1016/j.jenvp.2021.101650
Cheng, ZH; Liu, WX; Zhou, K; Che, YJ; Han, Y	Promoting employees' pro-environmental behaviour through empowering leadership: The roles of psychological ownership, empowerment role identity, and environmental self-identity	BUSINESS ETHICS THE ENVIRONMENT & RESPONSIBILITY	10.1111/beer.12366
Geiger, N; Swim, JK; Gasper, K; Fraser, J; Flinner, K	How do I feel when I think about taking action? Hope and boredom, not anxiety and helplessness, predict intentions to take climate action	JOURNAL OF ENVIRONMENTAL PSYCHOLOGY	10.1016/j.jenvp.2021.101649
Sivapalan, A; von der Heidt, T; Scherrer, P; Sorwar, G	A consumer values-based approach to enhancing green consumption	SUSTAINABLE PRODUCTION AND CONSUMPTION	10.1016/j.spc.2021.06.013
Zhang, JW; Ul-Durar, S; Akhtar, MN; Zhang, YJ; Lu, L	How does responsible leadership affect employees' voluntary workplace green behaviors? A multilevel dual process model of voluntary workplace green behaviors	JOURNAL OF ENVIRONMENTAL MANAGEMENT	10.1016/j.jenvman.2021.113205
Cuadrado, E; Macias-Zambrano, LH; Carpio, AJ; Tabernero, C	The moderating effect of collective efficacy on the relationship between environmental values and ecological behaviors	ENVIRONMENT DEVELOPMENT AND SUSTAINABILITY	10.1007/s10668-021-01611-w
Choi, S; Kim, I	Sustainability of nature walking trails: predicting walking tourists' engagement in pro-environmental behaviors	ASIA PACIFIC JOURNAL OF TOURISM RESEARCH	10.1080/10941665.2021.1908385
Yu, CF; Ma, Y; Ren, J	Mapping the Landscape and Evolution of Research on Pro-Environmental Behavior of Tourists	SAGE OPEN	10.1177/21582440211040794
Ayar, I; Gurbuz, A	Sustainable Consumption Intentions of Consumers in Turkey: A Research Within the Theory of Planned Behavior	SAGE OPEN	10.1177/21582440211047563
Liu, MT; Koivula, A	Silver Spoon and Green Lifestyle: A National Study of the Association between Childhood Subjective Socioeconomic Status and Adulthood Pro-Environmental Behavior in China	SUSTAINABILITY	10.3390/su13147661
Attiq, S; Chau, KY; Bashir, S; Habib, MD; Azam, RI; Wong, WK	Sustainability of Household Food Waste Reduction: A Fresh Insight on Youth's Emotional and Cognitive Behaviors	INTERNATIONAL JOURNAL OF ENVIRONMENTAL RESEARCH AND PUBLIC HEALTH	10.3390/ijerph18137013
Aziz, F; Rami, AAM; Zaremohzzabieh, Z; Ahrari, S	Effects of Emotions and Ethics on Pro-Environmental Behavior of University Employees: A Model Based on the Theory of Planned Behavior	SUSTAINABILITY	10.3390/su13137062
Eker, S; Garcia, D; Valin, H; van Ruijven, B	Using social media audience data to analyse the drivers of low-carbon diets	ENVIRONMENTAL RESEARCH LETTERS	10.1088/1748-9326/abf770
Errmann, A; Kim, J; Lee, DC; Seo, Y; Lee, J; Kim, SS	Mindfulness and pro-environmental hotel preference	ANNALS OF TOURISM RESEARCH	10.1016/j.annals.2021.103263
Lu, H; Zhang, WB; Diao, BD; Liu, Y; Chen, H; Long, RY; Cai, SH	The progress and trend of pro-environmental behavior research: a bibliometrics-based visualization analysis	CURRENT PSYCHOLOGY	10.1007/s12144-021-01809-1
Krettenauer, T; Lefebvre, JP	Beyond subjective and personal: Endorsing pro-environmental norms as moral norms	JOURNAL OF ENVIRONMENTAL PSYCHOLOGY	10.1016/j.jenvp.2021.101644
Lee, TH; Jan, FH; Chen, JC	Influence analysis of interpretation services on ecotourism behavior for wildlife tourists	JOURNAL OF SUSTAINABLE TOURISM	10.1080/09669582.2021.1949016
Akhtar, S; Khan, KU; Atlas, F; Irfan, M	Stimulating student's pro-environmental behavior in higher education institutions: an ability-motivation-opportunity perspective	ENVIRONMENT DEVELOPMENT AND SUSTAINABILITY	10.1007/s10668-021-01609-4
Truelove, HB; Carrico, AR; Yeung, KL; Wolff, JM	Identity and Guilt as Mediators of Pro-environmental Spillover	FRONTIERS IN PSYCHOLOGY	10.3389/fpsyg.2021.659483
Carrus, G; Tiberio, L; Mastandrea, S; Chokrai, P; Fritsche, I; Klockner, CA; Masson, T; Vesely, S; Panno, A	Psychological Predictors of Energy Saving Behavior: A Meta-Analytic Approach	FRONTIERS IN PSYCHOLOGY	10.3389/fpsyg.2021.648221
Adam, I	Tourists' perception of beach litter and willingness to participate in beach clean-up	MARINE POLLUTION BULLETIN	10.1016/j.marpolbul.2021.112591
Attiq, S; Habib, MD; Kaur, P; Hasni, MJS; Dhir, A	Drivers of food waste reduction behaviour in the household context	FOOD QUALITY AND PREFERENCE	10.1016/j.foodqual.2021.104300
Sabokro, M; Masud, MM; Kayedian, A	The effect of green human resources management on corporate social responsibility, green psychological climate and employees' green behavior	JOURNAL OF CLEANER PRODUCTION	10.1016/j.jclepro.2021.127963
Fang, WT; Ng, E; Liu, SM; Chiang, YT; Chang, MC	Determinants of pro-environmental behavior among excessive smartphone usage children and moderate smartphone usage children in Taiwan	PEERJ	10.7717/peerj.11635
Vivek; Malghan, D; Mukherjee, K	Toward achieving persistent behavior change in household water conservation	PROCEEDINGS OF THE NATIONAL ACADEMY OF SCIENCES OF THE UNITED STATES OF AMERICA	10.1073/pnas.2023014118
Rubel, MRB; Kee, DMH; Rimi, NN	Green human resource management and supervisor pro-environmental behavior: The role of green work climate perceptions	JOURNAL OF CLEANER PRODUCTION	10.1016/j.jclepro.2021.127669
Sparkman, G; Attari, SZ; Weber, EU	Moderating spillover: Focusing on personal sustainable behavior rarely hinders and can boost climate policy support	ENERGY RESEARCH & SOCIAL SCIENCE	10.1016/j.erss.2021.102150
Xu, SJ; Hu, YO	How do residents respond to negative environmental impacts from tourism? The role of community participation in empowering residents' environmentally responsible behavior	INTERNATIONAL JOURNAL OF TOURISM RESEARCH	10.1002/jtr.2471
Mostovoy, N; Romano, GHC; Rabinowitz, D; Soroker, S; Carmi, N	The municipal council, my neighbors and me: Social environmental influences in the city	JOURNAL OF ENVIRONMENTAL MANAGEMENT	10.1016/j.jenvman.2021.112393
Xiao, JX; Luo, MJ; Li, WH	Evaluation of models for household recycling behaviour in high-rise buildings: A Chinese case study in urban Guangzhou	WASTE MANAGEMENT	10.1016/j.wasman.2021.06.002
Panno, A; De Cristofaro, V; Oliveti, C; Carrus, G; Donati, MA	Personality and environmental outcomes: The role of moral anger in channeling climate change action and pro-environmental behavior	ANALYSES OF SOCIAL ISSUES AND PUBLIC POLICY	10.1111/asap.12254
de Boer, J; Aiking, H	Exploring food consumers' motivations to fight both climate change and biodiversity loss: Combining insights from behavior theory and Eurobarometer data	FOOD QUALITY AND PREFERENCE	10.1016/j.foodqual.2021.104304
Otto, S; Pensini, P; Zabel, S; Diaz-Siefer, P; Burnham, E; Navarro-Villarroel, C; Neaman, A	The prosocial origin of sustainable behavior: A case study in the ecological domain	GLOBAL ENVIRONMENTAL CHANGE-HUMAN AND POLICY DIMENSIONS	10.1016/j.gloenvcha.2021.102312
Lange, F; Dewitte, S	The Work for Environmental Protection Task: A consequential web-based procedure for studying pro-environmental behavior	BEHAVIOR RESEARCH METHODS	10.3758/s13428-021-01617-2
Savari, M; Abdeshahi, A; Gharechaee, H; Nasrollahian, O	Explaining farmers' response to water crisis through theory of the norm activation model: Evidence from Iran	INTERNATIONAL JOURNAL OF DISASTER RISK REDUCTION	10.1016/j.ijdrr.2021.102284
Wood, BP; Eid, R; Agag, G	A multilevel investigation of the link between ethical leadership behaviour and employees green behaviour in the hospitality industry	INTERNATIONAL JOURNAL OF HOSPITALITY MANAGEMENT	10.1016/j.ijhm.2021.102993
Perry, GLW; Richardson, SJ; Harre, N; Hodges, D; Lyver, PO; Maseyk, FJF; Taylor, R; Todd, JH; Tylianakis, JM; Yletyinen, J; Brower, A	Evaluating the Role of Social Norms in Fostering Pro-Environmental Behaviors	FRONTIERS IN ENVIRONMENTAL SCIENCE	10.3389/fenvs.2021.620125
Zhang, XD; Gong, XS; Jiang, J	Dump or recycle? Nostalgia and consumer recycling behavior	JOURNAL OF BUSINESS RESEARCH	10.1016/j.jbusres.2020.11.033
Broers, VJV; Van Scharrenburg, M; Fredrix, L; Lataster, J; Lohr, AJ; Jacobs, N	Individual and situational determinants of plastic waste sorting: an experience sampling method study protocol	BMC PSYCHOLOGY	10.1186/s40359-021-00596-5
Setiawan, B; Afiff, AZ; Heruwasto, I	The role of norms in predicting waste sorting behavior	JOURNAL OF SOCIAL MARKETING	10.1108/JSOCM-05-2020-0088
Yan, AP; Jia, WW	The influence of eliciting awe on pro-environmental behavior of tourist in religious tourism	JOURNAL OF HOSPITALITY AND TOURISM MANAGEMENT	10.1016/j.jhtm.2021.05.007
Kopaei, HR; Nooripoor, M; Karami, A; Petrescu-Mag, RM; Petrescu, DC	Drivers of Residents' Home Composting Intention: Integrating the Theory of Planned Behavior, the Norm Activation Model, and the Moderating Role of Composting Knowledge	SUSTAINABILITY	10.3390/su13126826
Szostek, D	Employee Behaviors toward Using and Saving Energy at Work. The Impact of Personality Traits	ENERGIES	10.3390/en14123404
Sieg, AK; Dreesmann, D	Promoting Pro-Environmental BEEhavior in School. Factors Leading to Eco-Friendly Student Action	SUSTAINABILITY	10.3390/su13126598
Kuo, HM; Su, JY; Wang, CH; Kiatsakared, P; Chen, KY	Place Attachment and Environmentally Responsible Behavior: The Mediating Role of Destination Psychological Ownership	SUSTAINABILITY	10.3390/su13126809
Truskauskaite-Kuneviciene, I; Kaniusonyte, G; Poskus, MS; Balunde, A; Gabe, V; Jovarauskaite, L; Ozdemir, M	Reducing Bottled Water Use among Adolescents: A Factorial Experimental Approach to Testing the Components of the Aquatic Program	SUSTAINABILITY	10.3390/su13126758
Ma, ATH; Ng, SL; Cheung, LTO; Lam, TWL	How do uses of and gratifications from social media platforms drive responsible birdwatching behavior?	GLOBAL ECOLOGY AND CONSERVATION	10.1016/j.gecco.2021.e01614
Eichelberger, S; Heigl, M; Peters, M; Pikkemaat, B	Exploring the Role of Tourists: Responsible Behavior Triggered by the COVID-19 Pandemic	SUSTAINABILITY	10.3390/su13115774
Shi, K; Zhou, Y; Zhang, Z	Mapping the Research Trends of Household Waste Recycling: A Bibliometric Analysis	SUSTAINABILITY	10.3390/su13116029
Peleg-Mizrachi, M; Tal, A	The impact of the Corona crisis on the environmental behaviors of different socioeconomic groups	ENVIRONMENTAL RESEARCH LETTERS	10.1088/1748-9326/ac04d6
Ebrahimigharehbaghi, S; Qian, QK; de Vries, G; Visscher, HJ	Identification of the behavioural factors in the decision-making processes of the energy efficiency renovations: Dutch homeowners	BUILDING RESEARCH AND INFORMATION	10.1080/09613218.2021.1929808
Skamp, K; Boyes, E; Stanisstreet, M; Rodriguez, M; Malandrakis, G; Fortner, R; Kilinc, A; Taylor, N; Choker, K; Shweta, D; Ambusaidi, A; Cheong, I; Kim, M; Yoon, HG	Voting for Change: an International Study of Students' Willingness to Support Measures to Ameliorate Climate Change	RESEARCH IN SCIENCE EDUCATION	10.1007/s11165-019-09864-2
Liu, YM; Li, XG	Pro-Environmental Behavior Predicted by Media Exposure, SNS Involvement, and Cognitive and Normative Factors	ENVIRONMENTAL COMMUNICATION-A JOURNAL OF NATURE AND CULTURE	10.1080/17524032.2021.1922479
Bouman, T; Steg, L; Perlaviciute, G	From values to climate action	CURRENT OPINION IN PSYCHOLOGY	10.1016/j.copsyc.2021.04.010
Meschini, M; Toffolo, MM; Caroselli, E; Franzellitti, S; Marchini, C; Prada, F; Boattini, A; Brambilla, V; Martinez, G; Prati, F; Simoncini, G; Visentin, M; Airi, V; Branchini, S; Goffredo, S	Educational briefings in touristic facilities promote tourist sustainable behavior and customer loyalty	BIOLOGICAL CONSERVATION	10.1016/j.biocon.2021.109122
Mackay, CML; Schmitt, MT; Lutz, AE; Mendel, J	Recent developments in the social identity approach to the psychology of climate change	CURRENT OPINION IN PSYCHOLOGY	10.1016/j.copsyc.2021.04.009
Bonan, J; Cattaneo, C; D'Adda, G; Tavoni, M	Can social information programs be more effective? The role of environmental identity for energy conservation	JOURNAL OF ENVIRONMENTAL ECONOMICS AND MANAGEMENT	10.1016/j.jeem.2021.102467
Valko, D	Environmental attitudes and contextual stimuli in emerging environmental culture: An empirical study from Russia	SUSTAINABLE PRODUCTION AND CONSUMPTION	10.1016/j.spc.2021.05.008
Nisar, QA; Haider, S; Ali, F; Jamshed, S; Ryu, K; Gill, SS	Green human resource management practices and environmental performance in Malaysian green hotels: The role of green intellectual capital and pro-environmental behavior	JOURNAL OF CLEANER PRODUCTION	10.1016/j.jclepro.2021.127504
Riepe, C; Liebe, U; Fujitani, M; Kochalski, S; Aas, O; Arlinghaus, R	Values, Beliefs, Norms, and Conservation-Oriented Behaviors toward Native Fish Biodiversity in Rivers: Evidence from Four European Countries	SOCIETY & NATURAL RESOURCES	10.1080/08941920.2021.1890865
Panwanitdumrong, K; Chen, CL	Investigating factors influencing tourists' environmentally responsible behavior with extended theory of planned behavior for coastal tourism in Thailand	MARINE POLLUTION BULLETIN	10.1016/j.marpolbul.2021.112507
Wei, X; Khachatryan, H; Rihn, A	Estimating willingness-to-pay for neonicotinoid-free plants: Incorporating pro-environmental behavior in hypothetical and non-hypothetical experiments	PLOS ONE	10.1371/journal.pone.0251798
Haj-Salem, N; Al-Hawari, MA	Predictors of recycling behavior: the role of self-conscious emotions	JOURNAL OF SOCIAL MARKETING	10.1108/JSOCM-06-2020-0110
Jansen, P; Schroter, FA; Hofmann, P; Rundberg, R	The Individual Green-Washing Effect in E-Mobility: Emotional Evaluations of Electric and Gasoline Cars	FRONTIERS IN PSYCHOLOGY	10.3389/fpsyg.2021.594844
Liang, JP; Guo, LL	Gratitude and sustainable consumer behavior: A moderated mediation model of time discounting and connectedness to the future self	PSYCHOLOGY & MARKETING	10.1002/mar.21502
Fasihi, H; Parizadi, T	Analyzing household's environmental behavior on solid waste management and its relations with population and housing characteristics (The case: Amlash city, Iran)	JOURNAL OF ENVIRONMENTAL MANAGEMENT	10.1016/j.jenvman.2021.112686
Choi, S; Hart, PS	The influence of different efficacy constructs on energy conservation intentions and climate change policy support	JOURNAL OF ENVIRONMENTAL PSYCHOLOGY	10.1016/j.jenvp.2021.101618
Kaplan, B; Iyer, ES	Motivating sustainable behaviors: The role of religiosity in a cross-cultural context	JOURNAL OF CONSUMER AFFAIRS	10.1111/joca.12376
Dreijerink, L; Handgraaf, M; Antonides, G	Rationalizing Inconsistent Consumer Behavior. Understanding Pathways That Lead to Negative Spillover of Pro-environmental Behaviors in Daily Life	FRONTIERS IN PSYCHOLOGY	10.3389/fpsyg.2021.583596
Tasci, ADA; Fyall, A; Woosnam, KM	Sustainable tourism consumer: socio-demographic, psychographic and behavioral characteristics	TOURISM REVIEW	10.1108/TR-09-2020-0435
Xu, L; Chu, XJ; Ling, ML	Influence of role models on public participation in household waste separation: An examination of local contextual moderators	SUSTAINABLE PRODUCTION AND CONSUMPTION	10.1016/j.spc.2021.04.032
Su, HZ; Zhao, XY; Wang, WJ; Jiang, L; Xue, B	What factors affect the water saving behaviors of farmers in the Loess Hilly Region of China?	JOURNAL OF ENVIRONMENTAL MANAGEMENT	10.1016/j.jenvman.2021.112683
Kesenheimer, JS; Greitemeyer, T	Greenwash yourself: The relationship between communal and agentic narcissism and pro-environmental behavior	JOURNAL OF ENVIRONMENTAL PSYCHOLOGY	10.1016/j.jenvp.2021.101621
Banos-Gonzalez, I; Esteve-Guirao, P; Jaen, M	Future teachers facing the problem of climate change: meat consumption, perceived responsibility, and willingness to act	ENVIRONMENTAL EDUCATION RESEARCH	10.1080/13504622.2021.1926433
Masson, T; Fritsche, I	We need climate change mitigation and climate change mitigation needs the 'We': a state-of-the-art review of social identity effects motivating climate change action	CURRENT OPINION IN BEHAVIORAL SCIENCES	10.1016/j.cobeha.2021.04.006
Zhang, HM; Zhang, XY; Bai, B	Tourism employee pro-environmental behavior: An integrated multi-level model	JOURNAL OF HOSPITALITY AND TOURISM MANAGEMENT	10.1016/j.jhtm.2021.04.014
Gao, Y; Ma, YF; Bai, K; Li, Y; Liu, XY	Which factors influence individual pro-environmental behavior in the tourism context: rationality, affect, or morality?	ASIA PACIFIC JOURNAL OF TOURISM RESEARCH	10.1080/10941665.2021.1876117
Berger, S; Wyss, AM	Measuring pro-environmental behavior using the carbon emission task	JOURNAL OF ENVIRONMENTAL PSYCHOLOGY	10.1016/j.jenvp.2021.101613
Lubke, C	The Climate Change Dilemma: How Cooperation Beliefs Influence Energy Conservation Behavior	SUSTAINABILITY	10.3390/su13105575
Yu, H; Shabbir, MS; Ahmad, N; Ariza-Montes, A; Vega-Munoz, A; Han, H; Scholz, M; Sial, MS	A Contemporary Issue of Micro-Foundation of CSR, Employee Pro-Environmental Behavior, and Environmental Performance toward Energy Saving, Carbon Emission Reduction, and Recycling	INTERNATIONAL JOURNAL OF ENVIRONMENTAL RESEARCH AND PUBLIC HEALTH	10.3390/ijerph18105380
Sarabia-Sanchez, FJ; Riquelme, IP; Bruno, JM	Resistance to Change and Perceived Risk as Determinants of Water-Saving Intention	SUSTAINABILITY	10.3390/su13094677
Pang, SM; Tan, BC; Lau, TC	Antecedents of Consumers' Purchase Intention towards Organic Food: Integration of Theory of Planned Behavior and Protection Motivation Theory	SUSTAINABILITY	10.3390/su13095218
Sierra-Baron, W; Navarro, O; Naranjo, DKA; Sierra, EDT; Gonzalez, CMN	Beliefs about Climate Change and Their Relationship with Environmental Beliefs and Sustainable Behavior: A View from Rural Communities	SUSTAINABILITY	10.3390/su13095326
Rusyani, E; Lavuri, R; Gunardi, A	Purchasing Eco-Sustainable Products: Interrelationship between Environmental Knowledge, Environmental Concern, Green Attitude, and Perceived Behavior	SUSTAINABILITY	10.3390/su13094601
Molnar, E; Mahmood, A; Ahmad, N; Ikram, A; Murtaza, SA	The Interplay between Corporate Social Responsibility at Employee Level, Ethical Leadership, Quality of Work Life and Employee Pro-Environmental Behavior: The Case of Healthcare Organizations	INTERNATIONAL JOURNAL OF ENVIRONMENTAL RESEARCH AND PUBLIC HEALTH	10.3390/ijerph18094521
Chao, SH; Jiang, JZ; Wei, KC; Ng, E; Hsu, CH; Chiang, YT; Fang, WT	Understanding Pro-Environmental Behavior of Citizen Science: An Exploratory Study of the Bird Survey in Taoyuan's Farm Ponds Project	SUSTAINABILITY	10.3390/su13095126
Saracevic, S; Schlegelmilch, BB	The Impact of Social Norms on Pro-Environmental Behavior: A Systematic Literature Review of The Role of Culture and Self-Construal	SUSTAINABILITY	10.3390/su13095156
Zhang, WY; Xu, RZ; Jiang, Y; Zhang, W	How Environmental Knowledge Management Promotes Employee Green Behavior: An Empirical Study	INTERNATIONAL JOURNAL OF ENVIRONMENTAL RESEARCH AND PUBLIC HEALTH	10.3390/ijerph18094738
Sibian, AR; Ispas, A	An Approach to Applying the Ability-Motivation-Opportunity Theory to Identify the Driving Factors of Green Employee Behavior in the Hotel Industry	SUSTAINABILITY	10.3390/su13094659
Mo, ZY; Liu, MT; Wu, PG	Shaping employee green behavior: a multilevel approach with Pygmalion effect	ASIA PACIFIC JOURNAL OF MARKETING AND LOGISTICS	10.1108/APJML-07-2020-0473
Lee, S; Park, H; Kim, KH; Lee, CK	A moderator of destination social responsibility for tourists' pro-environmental behaviors in the VIP model	JOURNAL OF DESTINATION MARKETING & MANAGEMENT	10.1016/j.jdmm.2021.100610
Chandran, A; Mandal, S; Shanmugeshwari, M; Nair, G; Das, P; Ramachandran, N; John, E	Sustainable tourist behaviour: Developing a second order scale based on three destinations	INTERNATIONAL JOURNAL OF TOURISM RESEARCH	10.1002/jtr.2458
Wu, JF; Zhang, WN; Peng, CH; Li, J; Zhang, SY; Cai, WJ; Chen, D	The Trickle-Down Effect of Leaders' VWGB on Employees' Pro-Environmental Behaviors: A Moderated Mediation Model	FRONTIERS IN PSYCHOLOGY	10.3389/fpsyg.2021.623687
Joshi, A	Motivating sustainable behaviors by framing biodiversity loss as a public health risk	JOURNAL OF RISK RESEARCH	10.1080/13669877.2021.1913634
Liu, TT; Juvan, E; Qiu, HQ; Dolnicar, S	Context- and culture-dependent behaviors for the greater good: a comparative analysis of plate waste generation	JOURNAL OF SUSTAINABLE TOURISM	10.1080/09669582.2021.1918132
Keller, A; Kohler, JK; Eisen, C; Kleihauer, S; Hanss, D	Why consumers shift from single-use to reusable drink cups: An empirical application of the stage model of self-regulated behavioural change	SUSTAINABLE PRODUCTION AND CONSUMPTION	10.1016/j.spc.2021.04.001
Li, MM; Gong, ZX; Gilal, FG; Van Swol, LM; Xu, JF; Li, F	The Moderating Role of Ethical Leadership on Nurses' Green Behavior Intentions and Real Green Behavior	BIOMED RESEARCH INTERNATIONAL	10.1155/2021/6628016
Liao, YH	Intention of consumers to adopt electric vehicle in the post-subsidy era: evidence from China	INTERNATIONAL JOURNAL OF SUSTAINABLE TRANSPORTATION	10.1080/15568318.2021.1918297
Bhanot, SP	Isolating the effect of injunctive norms on conservation behavior: New evidence from a field experiment in California	ORGANIZATIONAL BEHAVIOR AND HUMAN DECISION PROCESSES	10.1016/j.obhdp.2018.11.002
Zhang, Z; Zhang, Y; Jia, M	Does a sense of calling facilitate sustainability? Research on the influence of calling on employee green behavior	BUSINESS STRATEGY AND THE ENVIRONMENT	10.1002/bse.2795
Fu, WZ; Zhou, Y; Li, LL; Yang, RR	Understanding household electricity-saving behavior: Exploring the effects of perception and cognition factors	SUSTAINABLE PRODUCTION AND CONSUMPTION	10.1016/j.spc.2021.03.035
Aka, S; Buyukdag, N	How to prevent food waste behaviour? A deep empirical research	JOURNAL OF RETAILING AND CONSUMER SERVICES	10.1016/j.jretconser.2021.102560
Krizanova, J; Rosenfeld, DL; Tomiyama, AJ; Guardiola, J	Pro-environmental behavior predicts adherence to plant-based diets	APPETITE	10.1016/j.appet.2021.105243
Zelenski, JM; Desrochers, JE	Can positive and self-transcendent emotions promote pro-environmental behavior?	CURRENT OPINION IN PSYCHOLOGY	10.1016/j.copsyc.2021.02.009
Shi, JG; Xu, K; Si, HY; Song, LC; Duan, KF	Investigating intention and behaviour towards sorting household waste in Chinese rural and urban-rural integration areas	JOURNAL OF CLEANER PRODUCTION	10.1016/j.jclepro.2021.126827
Li, X; Yu, RZ; Su, XW	Environmental Beliefs and Pro-Environmental Behavioral Intention of an Environmentally Themed Exhibition Audience: The Mediation Role of Exhibition Attachment	SAGE OPEN	10.1177/21582440211027966
Smith, CJ; Dupre, KE; McEvoy, A; Kenny, S	Community Perceptions and Pro-Environmental Behavior: The Mediating Roles of Social Norms and Climate Change Risk	CANADIAN JOURNAL OF BEHAVIOURAL SCIENCE-REVUE CANADIENNE DES SCIENCES DU COMPORTEMENT	10.1037/cbs0000229
Olsen, SO; Tuu, HH	The relationships between core values, food-specific future time perspective and sustainable food consumption	SUSTAINABLE PRODUCTION AND CONSUMPTION	10.1016/j.spc.2020.12.019
Wierzbinski, B; Surmacz, T; Kuzniar, W; Witek, L	The Role of the Ecological Awareness and the Influence on Food Preferences in Shaping Pro-Ecological Behavior of Young Consumers	AGRICULTURE-BASEL	10.3390/agriculture11040345
Muniandy, G; Anuar, MM; Foster, B; Saputra, J; Johansyah, MD; Khoa, TT; Ahmed, ZU	Determinants of Sustainable Waste Management Behavior of Malaysian Academics	SUSTAINABILITY	10.3390/su13084424
Caniels, MCJ; Lambrechts, W; Platje, J; Motylska-Kuzma, A; Fortunski, B	50 Shades of Green: Insights into Personal Values and Worldviews as Drivers of Green Purchasing Intention, Behaviour, and Experience	SUSTAINABILITY	10.3390/su13084140
Iwasaki, S; Franssens, S; Dewitte, S; Lange, F	Evaluating the Effect of Framing Energy Consumption in Terms of Losses versus Gains on Air-Conditioner Use: A Field Experiment in a Student Dormitory in Japan	SUSTAINABILITY	10.3390/su13084380
Karimi, S; Saghaleini, A	Factors influencing ranchers' intentions to conserve rangelands through an extended theory of planned behavior	GLOBAL ECOLOGY AND CONSERVATION	10.1016/j.gecco.2021.e01513
Chen, SL; Jiang, WX; Li, X; Gao, H	Effect of Employees' Perceived Green HRM on Their Workplace Green Behaviors in Oil and Mining Industries: Based on Cognitive-Affective System Theory	INTERNATIONAL JOURNAL OF ENVIRONMENTAL RESEARCH AND PUBLIC HEALTH	10.3390/ijerph18084056
Ren, J; Su, KW; Chang, YY; Wen, YL	Formation of Environmentally Friendly Tourist Behaviors in Ecotourism Destinations in China	FORESTS	10.3390/f12040424
Zhu, J; Tang, WH; Wang, H; Chen, YY	The Influence of Green Human Resource Management on Employee Green Behavior-A Study on the Mediating Effect of Environmental Belief and Green Organizational Identity	SUSTAINABILITY	10.3390/su13084544
Anderson, DJ; Krettenauer, T	Connectedness to Nature and Pro-Environmental Behaviour from Early Adolescence to Adulthood: A Comparison of Urban and Rural Canada	SUSTAINABILITY	10.3390/su13073655
Ansari, NY; Anjum, T; Farrukh, M; Heidler, P	Do Good, Have Good: A Mechanism of Fostering Customer Pro-Environmental Behaviors	SUSTAINABILITY	10.3390/su13073781
Kamide, H; Arai, T	Caring for Things Helps Humans Grow: Effects of Courteous Interaction with Things on Pro-Environmental Behavior	SUSTAINABILITY	10.3390/su13073969
Ghasemi, B; Kyle, GT	On the relationship between hunters and pro-environmental intent	HUMAN DIMENSIONS OF WILDLIFE	10.1080/10871209.2021.1904060
Gholamrezai, S; Aliabadi, V; Ataei, P	Understanding the pro-environmental behavior among green poultry farmers: Application of behavioral theories	ENVIRONMENT DEVELOPMENT AND SUSTAINABILITY	10.1007/s10668-021-01331-1
Han, H	Consumer behavior and environmental sustainability in tourism and hospitality: a review of theories, concepts, and latest research	JOURNAL OF SUSTAINABLE TOURISM	10.1080/09669582.2021.1903019
Sunarti; Tjakraatmadja, JH; Ghazali, A; Rahardyan, B	Increasing resident participation in waste management through intrinsic factors cultivation	GLOBAL JOURNAL OF ENVIRONMENTAL SCIENCE AND MANAGEMENT-GJESM	10.22034/gjesm.2021.02.10
Sanchez-Jimenez, A; MacMillan, D; Wolff, M; Schluter, A; Fujitani, M	The Importance of Values in Predicting and Encouraging Environmental Behavior: Reflections From a Costa Rican Small-Scale Fishery	FRONTIERS IN MARINE SCIENCE	10.3389/fmars.2021.543075
Ren, LJ; Li, J; Li, C; Dang, PY	Can ecotourism contribute to ecosystem? Evidence from local residents' ecological behaviors	SCIENCE OF THE TOTAL ENVIRONMENT	10.1016/j.scitotenv.2020.143814
Siddiquei, A; Asmi, F; Asadullah, MA; Mir, F	Environmental-specific servant leadership as a strategic tool to accomplish environmental performance: a case of China	INTERNATIONAL JOURNAL OF MANPOWER	10.1108/IJM-07-2020-0350
Ahmad, S; Islam, T; Sadiq, M; Kaleem, A	Promoting green behavior through ethical leadership: a model of green human resource management and environmental knowledge	LEADERSHIP & ORGANIZATION DEVELOPMENT JOURNAL	10.1108/LODJ-01-2020-0024
Faraz, NA; Ahmed, F; Ying, M; Mehmood, SA	The interplay of green servant leadership, self-efficacy, and intrinsic motivation in predicting employees' pro-environmental behavior	CORPORATE SOCIAL RESPONSIBILITY AND ENVIRONMENTAL MANAGEMENT	10.1002/csr.2115
Saifulina, N; Carballo-Penela, A; Ruzo-Sanmartin, E	The antecedents of employees' voluntary proenvironmental behavior at work in developing countries: The role of employee affective commitment and organizational support	BUSINESS STRATEGY AND DEVELOPMENT	10.1002/bsd2.162
Wang, Y; Hao, F; Liu, YX	Pro-Environmental Behavior in an Aging World: Evidence from 31 Countries	INTERNATIONAL JOURNAL OF ENVIRONMENTAL RESEARCH AND PUBLIC HEALTH	10.3390/ijerph18041748
Zhang, BJ; Yang, LF; Cheng, XY; Chen, FY	How Does Employee Green Behavior Impact Employee Well-Being? An Empirical Analysis	INTERNATIONAL JOURNAL OF ENVIRONMENTAL RESEARCH AND PUBLIC HEALTH	10.3390/ijerph18041669
Ahmad, N; Ullah, Z; Mahmood, A; Ariza-Montes, A; Vega-Munoz, A; Han, H; Scholz, M	Corporate Social Responsibility at the Micro-Level as a New Organizational Value for Sustainability: Are Females More Aligned towards It?	INTERNATIONAL JOURNAL OF ENVIRONMENTAL RESEARCH AND PUBLIC HEALTH	10.3390/ijerph18042165
Wang, QC; Chang, RD; Xu, Q; Liu, X; Jian, IY; Ma, YT; Wang, YX	The impact of personality traits on household energy conservation behavioral intentions - An empirical study based on theory of planned behavior in Xi'an	SUSTAINABLE ENERGY TECHNOLOGIES AND ASSESSMENTS	10.1016/j.seta.2020.100949
Karasmanaki, E; Dimopoulou, P; Vryzas, Z; Karipidis, P; Tsantopoulos, G	Is the Environmental Behavior of Farmers Affecting Their Pesticide Practices? A Case Study from Greece	SUSTAINABILITY	10.3390/su13031452
Wenzel, K; Sussbauer, E	Exploring Domestic Precycling Behavior: A Social Identity Perspective	SUSTAINABILITY	10.3390/su13031321
Asadi, S; Nilashi, M; Samad, S; Abdullah, R; Mahmoud, M; Alkinani, MH; Yadegaridehkordi, E	Factors impacting consumers' intention toward adoption of electric vehicles in Malaysia	JOURNAL OF CLEANER PRODUCTION	10.1016/j.jclepro.2020.124474
Tolppanen, S; Kang, J	The effect of values on carbon footprint and attitudes towards pro-environmental behavior	JOURNAL OF CLEANER PRODUCTION	10.1016/j.jclepro.2020.124524
Arsanti, TA; Sugiarto, A; Pasharibu, Y; Wijayanto, P	Pro-environment Behavior at the Workplace: Role of Leadership and Motivation	QUALITY-ACCESS TO SUCCESS
Loureiro, SMC; Guerreiro, J; Han, H	Past, present, and future of pro-environmental behavior in tourism and hospitality: a text-mining approach	JOURNAL OF SUSTAINABLE TOURISM	10.1080/09669582.2021.1875477
Munerah, S; Koay, KY; Thambiah, S	Factors influencing non-green consumers' purchase intention: A partial least squares structural equation modelling (PLS-SEM) approach	JOURNAL OF CLEANER PRODUCTION	10.1016/j.jclepro.2020.124192
Hua, YF; Dong, F; Goodman, J	How to leverage the role of social capital in pro-environmental behavior: A case study of residents' express waste recycling behavior in China	JOURNAL OF CLEANER PRODUCTION	10.1016/j.jclepro.2020.124376
Xu, XX; Xiao, B; Li, CZD	Analysis of critical factors and their interactions influencing individual's energy conservation behavior in the workplace: A case study in China	JOURNAL OF CLEANER PRODUCTION	10.1016/j.jclepro.2020.124955
Lange, F; Dewitte, S	Test-retest reliability and construct validity of the Pro-Environmental Behavior Task	JOURNAL OF ENVIRONMENTAL PSYCHOLOGY	10.1016/j.jenvp.2021.101550
Mi, LY; Xu, T; Sun, YH; Zhao, JJ; Lv, T; Gan, XL; Shang, K; Qiao, LJ	Playing Ant Forest to promote online green behavior: A new perspective on uses and gratifications	JOURNAL OF ENVIRONMENTAL MANAGEMENT	10.1016/j.jenvman.2020.111544
Amrutha, VN; Geetha, SN	Linking organizational green training and voluntary workplace green behavior: Mediating role of green supporting climate and employees ' green satisfaction	JOURNAL OF CLEANER PRODUCTION	10.1016/j.jclepro.2021.125876
Channa, NA; Hussain, T; Casali, GL; Dakhan, SA; Aisha, R	Promoting environmental performance through corporate social responsibility in controversial industry sectors	ENVIRONMENTAL SCIENCE AND POLLUTION RESEARCH	10.1007/s11356-020-12326-2
Raza, A; Farrukh, M; Iqbal, MK; Farhan, M; Wu, YH	Corporate social responsibility and employees' voluntary pro-environmental behavior: The role of organizational pride and employee engagement	CORPORATE SOCIAL RESPONSIBILITY AND ENVIRONMENTAL MANAGEMENT	10.1002/csr.2109
Agyeiwaah, E; Dayour, F; Otoo, FE; Goh, B	Understanding backpacker sustainable behavior using the tri-component attitude model	JOURNAL OF SUSTAINABLE TOURISM	10.1080/09669582.2021.1875476
Yakut, E	A VBN theory view on pro-environmental behavior and life satisfaction: Turkey's recent legislation on plastic carry bags	CURRENT PSYCHOLOGY	10.1007/s12144-021-01353-y
Leyshon, M; Leyshon, C; Walker, T; Fish, R	More than sweat equity: Young people as volunteers in conservation work	JOURNAL OF RURAL STUDIES	10.1016/j.jrurstud.2020.08.025
Yimaz, Y; Anasori, E	Environmentally responsible behavior of residents: impact of mindfulness, enjoyment of nature and sustainable attitude	JOURNAL OF HOSPITALITY AND TOURISM INSIGHTS	10.1108/JHTI-07-2020-0121
Wang, SJ; Zhou, HY; Hua, GH; Wu, Q	What is the relationship among environmental pollution, environmental behavior, and public health in China? A study based on CGSS	ENVIRONMENTAL SCIENCE AND POLLUTION RESEARCH	10.1007/s11356-020-11951-1
Ng, SL	Would you speak softly in public? An investigation of pro-environmental behavior of Chinese outbound tourists in Hong Kong	CURRENT ISSUES IN TOURISM	10.1080/13683500.2020.1866507
Thormann, TF; Wicker, P	Determinants of pro-environmental behavior among voluntary sport club members	GERMAN JOURNAL OF EXERCISE AND SPORT RESEARCH	10.1007/s12662-020-00700-8
Corral-Verdugo, V; Pato, C; Torres-Soto, N	Testing a tridimensional model of sustainable behavior: self-care, caring for others, and caring for the planet	ENVIRONMENT DEVELOPMENT AND SUSTAINABILITY	10.1007/s10668-020-01189-9
Saracli, S; Boca, GD	FACTORS INFLUENCING STUDENTS' ENVIRONMENTAL BEHAVIOR FOR SUSTAINABLE DEVELOPMENT	ENVIRONMENTAL ENGINEERING AND MANAGEMENT JOURNAL
Chang, TW; Hung, CZ	How to Shape the Employees' Organization Sustainable Green Knowledge Sharing: Cross-Level Effect of Green Organizational Identity Effect on Green Management Behavior and Performance of Members	SUSTAINABILITY	10.3390/su13020626
Munoz-Garcia, A; Villena-Martinez, MD	Influences of Learning Approaches, Student Engagement, and Satisfaction with Learning on Measures of Sustainable Behavior in a Social Sciences Student Sample	SUSTAINABILITY	10.3390/su13020541
Wang, R; Jia, TT; Qi, R; Cheng, JH; Zhang, K; Wang, EW; Wang, X	Differentiated Impact of Politics- and Science-Oriented Education on Pro-Environmental Behavior: A Case Study of Chinese University Students	SUSTAINABILITY	10.3390/su13020616
Wang, HL; Mangmeechai, A	Understanding the Gap between Environmental Intention and Pro-Environmental Behavior towards the Waste Sorting and Management Policy of China	INTERNATIONAL JOURNAL OF ENVIRONMENTAL RESEARCH AND PUBLIC HEALTH	10.3390/ijerph18020757
Xie, W; Chen, C; Li, FY; Cai, BF; Yang, RR; Cao, LB; Wu, PC; Pang, LY	Key Factors of Rural Households' Willingness to Pay for Cleaner Heating in Hebi: A Case Study in Northern China	SUSTAINABILITY	10.3390/su13020633
Filippini, M; Wekhof, T	The effect of culture on energy efficient vehicle ownership	JOURNAL OF ENVIRONMENTAL ECONOMICS AND MANAGEMENT	10.1016/j.jeem.2020.102400
Gkargkavouzi, A; Paraskevopoulos, S; Matsiori, S	Assessing the structure and correlations of connectedness to nature, environmental concerns and environmental behavior in a Greek context	CURRENT PSYCHOLOGY	10.1007/s12144-018-9912-9
Bhutto, MY; Liu, XH; Soomro, YA; Ertz, M; Baeshen, Y	Adoption of Energy-Efficient Home Appliances: Extending the Theory of Planned Behavior	SUSTAINABILITY	10.3390/su13010250
Sultan, MT; Sharmin, F; Badulescu, A; Stiubea, E; Xue, K	Travelers' Responsible Environmental Behavior towards Sustainable Coastal Tourism: An Empirical Investigation on Social Media User-Generated Content	SUSTAINABILITY	10.3390/su13010056
Ratner, S; Lazanyuk, I; Revinova, S; Gomonov, K	Barriers of Consumer Behavior for the Development of the Circular Economy: Empirical Evidence from Russia	APPLIED SCIENCES-BASEL	10.3390/app11010046
Saleem, M; Qadeer, F; Mahmood, F; Han, H; Giorgi, G; Ariza-Montes, A	Inculcation of Green Behavior in Employees: A Multilevel Moderated Mediation Approach	INTERNATIONAL JOURNAL OF ENVIRONMENTAL RESEARCH AND PUBLIC HEALTH	10.3390/ijerph18010331
Gomez-Roman, C; Lima, ML; Seoane, G; Alzate, M; Dono, M; Sabucedo, JM	Testing Common Knowledge: Are Northern Europeans and Millennials More Concerned about the Environment?	SUSTAINABILITY	10.3390/su13010045
Cvelbar, LK; Grun, B; Dolnicar, S	To Clean or Not to Clean? Reducing Daily Routine Hotel Room Cleaning by Letting Tourists Answer This Question for Themselves	JOURNAL OF TRAVEL RESEARCH	10.1177/0047287519879779
Castillo, GML; Engler, A; Wollni, M	Planned behavior and social capital: Understanding farmers' behavior toward pressurized irrigation technologies	AGRICULTURAL WATER MANAGEMENT	10.1016/j.agwat.2020.106524
Wang, QZ; Zhang, WY; Tseng, CPML; Sun, YW; Zhang, YN	Intention in use recyclable express packaging in consumers' behavior: An empirical study	RESOURCES CONSERVATION AND RECYCLING	10.1016/j.resconrec.2020.105115
Yin, JH; Shi, SQ	Social interaction and the formation of residents' low-carbon consumption behaviors: An embeddedness perspective	RESOURCES CONSERVATION AND RECYCLING	10.1016/j.resconrec.2020.105116
Liobikiene, G; Minelgaite, A	Energy and resource-saving behaviours in European Union countries: The Campbell paradigm and goal framing theory approaches	SCIENCE OF THE TOTAL ENVIRONMENT	10.1016/j.scitotenv.2020.141745
Arshadi, HM; Saleem, K; Shafi, S; Ahmad, T; Kanwal, S	Environmental Awareness, Concern, Attitude and Behavior of University Students: A Comparison Across Academic Disciplines	POLISH JOURNAL OF ENVIRONMENTAL STUDIES	10.15244/pjoes/122617
Welsch, H; Binder, M; Blankenberg, AK	Green behavior, green self-image, and subjective well-being: Separating affective and cognitive relationships	ECOLOGICAL ECONOMICS	10.1016/j.ecolecon.2020.106854
Dakhan, SA; Sohu, JM; Jabeen, A; Mirani, MA; Shaikh, JA; Iqbal, S	Impact of Green HRM on Employees Pro-Environmental Behavior: Mediating Role of Women Environmental Knowledge at Higher Education Institutions	INTERNATIONAL JOURNAL OF COMPUTER SCIENCE AND NETWORK SECURITY	10.22937/IJCSNS.2020.20.12.22
Islam, T; Khan, MM; Ahmed, I; Mahmood, K	Promoting in-role and extra-role green behavior through ethical leadership: mediating role of green HRM and moderating role of individual green values	INTERNATIONAL JOURNAL OF MANPOWER	10.1108/IJM-01-2020-0036
He, J; Morrison, AM; Zhang, H	Being sustainable: The three-way interactive effects of CSR, green human resource management, and responsible leadership on employee green behavior and task performance	CORPORATE SOCIAL RESPONSIBILITY AND ENVIRONMENTAL MANAGEMENT	10.1002/csr.2104
Dong, MC; Palomo-Velez, G; Wu, S	Reducing the gap between pro-environmental disposition and behavior: The role of feeling power	JOURNAL OF APPLIED SOCIAL PSYCHOLOGY	10.1111/jasp.12733
Dewey, AM	Shaping the Environmental Self: The Role of Childhood Experiences in Shaping Identity Standards of Environmental Behavior in Adulthood	SOCIOLOGICAL PERSPECTIVES	10.1177/0731121420981681
Agissova, F; Sautkina, E	The Role of Personal and Political Values in Predicting Environmental Attitudes and Pro-environmental Behavior in Kazakhstan	FRONTIERS IN PSYCHOLOGY	10.3389/fpsyg.2020.584292
Diaz, MF; Charry, A; Sellitti, S; Ruzzante, M; Enciso, K; Burkart, S	Psychological Factors Influencing Pro-environmental Behavior in Developing Countries: Evidence From Colombian and Nicaraguan Students	FRONTIERS IN PSYCHOLOGY	10.3389/fpsyg.2020.580730
Wei, J; Chen, H; Long, RY; Zhang, LL; Feng, Q	Maturity of residents' low-carbon consumption and information intervention policy	JOURNAL OF CLEANER PRODUCTION	10.1016/j.jclepro.2020.124080
Rasool, S; Rehman, A; Cerchione, R; Centobelli, P	Evaluating consumer environmental behavior for sustainable development: A confirmatory factor analysis	SUSTAINABLE DEVELOPMENT	10.1002/sd.2147
Ramkissoon, H	Perceived social impacts of tourism and quality-of-life: a new conceptual model	JOURNAL OF SUSTAINABLE TOURISM	10.1080/09669582.2020.1858091
Quesnel, KJ; Agrawal, S; Ajami, NK	Diverse paradigms of residential development inform water use and drought-related conservation behavior	ENVIRONMENTAL RESEARCH LETTERS	10.1088/1748-9326/abb7ae
Zorell, CV	Nudges, Norms, or Just Contagion? A Theory on Influences on the Practice of (Non-)Sustainable Behavior	SUSTAINABILITY	10.3390/su122410418
Corsini, F; Gusmerotti, NM; Frey, M	Consumer's Circular Behaviors in Relation to the Purchase, Extension of Life, and End of Life Management of Electrical and Electronic Products: A Review	SUSTAINABILITY	10.3390/su122410443
Lucarelli, C; Mazzoli, C; Severini, S	Applying the Theory of Planned Behavior to Examine Pro-Environmental Behavior: The Moderating Effect of COVID-19 Beliefs	SUSTAINABILITY	10.3390/su122410556
Chang, TW; Wang, KH; Lin, YH	Corporate Sustainability: It's Mine! Effect of Green Product Psychological Ownership on the Environmental Behavior and Performance of Employees	SUSTAINABILITY	10.3390/su122410514
Geiger, N; Pasek, MH; Gruszczynski, M; Ratcliff, NJ; Weaver, KS	Political ingroup conformity and pro-environmental behavior: Evaluating the evidence from a survey and mousetracking experiments	JOURNAL OF ENVIRONMENTAL PSYCHOLOGY	10.1016/j.jenvp.2020.101524
Gu, D; Jiang, J; Zhang, Y; Sun, Y; Jiang, W; Du, XP	Concern for the future and saving the earth: When does ecological resource scarcity promote pro-environmental behavior?	JOURNAL OF ENVIRONMENTAL PSYCHOLOGY	10.1016/j.jenvp.2020.101501
Schulte, M; Bamberg, S; Rees, J; Rollin, P	Social identity as a key concept for connecting transformative societal change with individual environmental activism	JOURNAL OF ENVIRONMENTAL PSYCHOLOGY	10.1016/j.jenvp.2020.101525
Truelove, HB; Nugent, MR	Straw wars: Pro-environmental spillover following a guilt appeal	JOURNAL OF ENVIRONMENTAL PSYCHOLOGY	10.1016/j.jenvp.2020.101521
Hoover, KS	Children in nature: exploring the relationship between childhood outdoor experience and environmental stewardship	ENVIRONMENTAL EDUCATION RESEARCH	10.1080/13504622.2020.1856790
Thaller, A; Fleiss, E; Brudermann, T	No glory without sacrifice - drivers of climate (in)action in the general population	ENVIRONMENTAL SCIENCE & POLICY	10.1016/j.envsci.2020.07.014
Wang, HL; Ma, Y; Yang, SX; Koondhar, MA; Kong, R	The Spillover Influence of Household Waste Sorting on Green Consumption Behavior by Mediation of Environmental Concern: Evidence from Rural China	INTERNATIONAL JOURNAL OF ENVIRONMENTAL RESEARCH AND PUBLIC HEALTH	10.3390/ijerph17239110
Rodriguez-Sanchez, C; Sancho-Esper, F; Casado-Diaz, AB; Sellers-Rubio, R	Understanding in-room water conservation behavior: The role of personal normative motives and hedonic motives in a mass tourism destination	JOURNAL OF DESTINATION MARKETING & MANAGEMENT	10.1016/j.jdmm.2020.100496
Kesenheimer, JS; Greitemeyer, T	Ego or Eco? Neither Ecological nor Egoistic Appeals of Persuasive Climate Change Messages Impacted Pro-Environmental Behavior	SUSTAINABILITY	10.3390/su122310064
Huang, PC; Lin, KS	Study on the Correlation between Social Norm and Pro-Environmental Behavior of Employees in Health Care Industry - Viewpoint of Personality Trait	REVISTA DE CERCETARE SI INTERVENTIE SOCIALA
Knollenberg, W; Kline, C; Jordan, E; Boley, BB	Will US travelers be good guests to Cuba? Examining US traveler segments' sustainable behavior and interest in visiting Cuba	JOURNAL OF DESTINATION MARKETING & MANAGEMENT	10.1016/j.jdmm.2020.100505
Zawadzki, SJ; Steg, L; Bouman, T	Meta-analytic evidence for a robust and positive association between individuals' pro-environmental behaviors and their subjective wellbeing	ENVIRONMENTAL RESEARCH LETTERS	10.1088/1748-9326/abc4ae
Winkler-Schor, S; van Riper, CJ; Landon, A; Keller, R	Determining the role of eudaimonic values in conservation behavior	CONSERVATION BIOLOGY	10.1111/cobi.13622
Jin, TY; Li, M	Does education increase pro-environmental willingness to pay? Evidence from Chinese household survey	JOURNAL OF CLEANER PRODUCTION	10.1016/j.jclepro.2020.122713
Piester, HE; DeRieux, CM; Tucker, J; Buttrick, NR; Galloway, JN; Wilson, TD	I'll try the veggie burger: Increasing purchases of sustainable foods with information about sustainability and taste	APPETITE	10.1016/j.appet.2020.104842
Thu, VH; Tran, D; Goto, D; Kawata, K	Does experience sharing affect farmers' pro-environmental behavior? A randomized controlled trial in Vietnam	WORLD DEVELOPMENT	10.1016/j.worlddev.2020.105062
He, ZX; Zhou, YQ; Wang, JM; Li, CF; Wang, ML; Li, WB	The impact of motivation, intention, and contextual factors on green purchasing behavior: New energy vehicles as an example	BUSINESS STRATEGY AND THE ENVIRONMENT	10.1002/bse.2682
Xu, SY; Stanis, SW; Zhang, HC; Groshong, L; Morgan, M	Impact of travel distance and experience use history on visitors' climate friendly behavior and support for climate friendly management action	JOURNAL OF SUSTAINABLE TOURISM	10.1080/09669582.2020.1855435
Prinzing, M	Going Green Is Good for You: Why We Need to Change the Way We Think about Pro-environmental Behavior	ETHICS POLICY & ENVIRONMENT	10.1080/21550085.2020.1848192
Maiella, R; La Malva, P; Marchetti, D; Pomarico, E; Di Crosta, A; Palumbo, R; Cetara, L; Di Domenico, A; Verrocchio, MC	The Psychological Distance and Climate Change: A Systematic Review on the Mitigation and Adaptation Behaviors	FRONTIERS IN PSYCHOLOGY	10.3389/fpsyg.2020.568899
Syed-Abdullah, SIS	Extending the concept of pro-environmental action and behaviour: a binary perspective	ENVIRONMENTAL EDUCATION RESEARCH	10.1080/13504622.2020.1850645
Minton, EA; Tan, SJ; Tambyah, SK; Liu, RL	Drivers of Sustainability and Consumer Well-Being: An Ethically-Based Examination of Religious and Cultural Values	JOURNAL OF BUSINESS ETHICS	10.1007/s10551-020-04674-3
Gomez-Olmedo, AM; Bosch, IC; Martinez, CV	Volition to behave sustainably: An examination of the role of self-control	JOURNAL OF CONSUMER BEHAVIOUR	10.1002/cb.1905
Jokar, M; Razavi, Z; Moradi, H	From environmental knowledge to encouraging pro-environmental behavior for air pollution control in Isfahan: a highly air-polluted city in central Iran	SN APPLIED SCIENCES	10.1007/s42452-020-03777-w
Delistavrou, A	Water and energy conservation in Greece: the impact of values and attitudes	INTERNATIONAL JOURNAL OF SUSTAINABLE ENERGY	10.1080/14786451.2020.1840377
Wang, C; Zhang, JH; Xiao, X; Sun, F; Xiao, ML; Shi, QY	Examining the dimensions and mechanisms of tourists' environmental behavior: A theory of planned behavior approach	JOURNAL OF CLEANER PRODUCTION	10.1016/j.jclepro.2020.123007
Amir, NA; Abbasi, E; Bijani, M	Paddy Farmers' Pro-environmental Behavior Based on Virtue-Ethical Perspective	AGRICULTURAL RESEARCH	10.1007/s40003-020-00512-0
Monus, F	Environmental perceptions and pro-environmental behavior - comparing different measuring approaches	ENVIRONMENTAL EDUCATION RESEARCH	10.1080/13504622.2020.1842332
Balunde, A; Perlaviciute, G; Truskauskaite-Kuneviciene, I	Sustainability in Youth: Environmental Considerations in Adolescence and Their Relationship to Pro-environmental Behavior	FRONTIERS IN PSYCHOLOGY	10.3389/fpsyg.2020.582920
Casado-Diaz, AB; Sancho-Esper, F; Rodriguez-Sanchez, C; Sellers-Rubio, R	Tourists' water conservation behavior in hotels: the role of gender	JOURNAL OF SUSTAINABLE TOURISM	10.1080/09669582.2020.1839758
Cavaliere, A; Pigliafreddo, S; De Marchi, E; Banterle, A	Do Consumers Really Want to Reduce Plastic Usage? Exploring the Determinants of Plastic Avoidance in Food-Related Consumption Decisions	SUSTAINABILITY	10.3390/su12229627
Lange, F; Iwasaki, S	Validating the Pro-Environmental Behavior Task in a Japanese Sample	SUSTAINABILITY	10.3390/su12229534
Nemati, M; Penn, J	The impact of information-based interventions on conservation behavior: A meta-analysis	RESOURCE AND ENERGY ECONOMICS	10.1016/j.reseneeco.2020.101201
Ibanez-Rueda, N; Guillen-Royo, M; Guardiola, J	Pro-Environmental Behavior, Connectedness to Nature, and Wellbeing Dimensions among Granada Students	SUSTAINABILITY	10.3390/su12219171
Han, H; Chen, C; Lho, LH; Kim, H; Yu, J	Green Hotels: Exploring the Drivers of Customer Approach Behaviors for Green Consumption	SUSTAINABILITY	10.3390/su12219144
He, YM; Kitagawa, H; Choy, Y; Kou, X; Tsai, P	What Affects Chinese Households' Behavior in Sorting Solid Waste? A Case Study from Shanghai, Shenyang, and Chengdu	SUSTAINABILITY	10.3390/su12218831
Fang, WT; Kaplan, U; Chiang, YT; Cheng, CT	Is Religiosity Related to Environmentally-Protective Behaviors Among Taiwanese Christians? A Structural Equation Modeling Study	SUSTAINABILITY	10.3390/su12218999
Ho, LC; Sung, YH; Wu, CC; Lee, PS; Chiou, WB	Envisaging Mitigation Action Can Induce Lower Discounting toward Future Environmental Gains and Promote Pro-Environmental Behavior	SUSTAINABILITY	10.3390/su12219289
Yang, YL; Guo, YY; Luo, SQ	Consumers' Intention and Cognition for Low-Carbon Behavior: A Case Study of Hangzhou in China	ENERGIES	10.3390/en13215830
Hao, MG; Zhang, DY; Morse, S	Waste Separation Behaviour of College Students under a Mandatory Policy in China: A Case Study of Zhengzhou City	INTERNATIONAL JOURNAL OF ENVIRONMENTAL RESEARCH AND PUBLIC HEALTH	10.3390/ijerph17218190
Zhao, XX; Wang, XF; Ji, LJ	Evaluating the effect of anticipated emotion on forming environmentally responsible behavior in heritage tourism: developing an extended model of norm activation theory	ASIA PACIFIC JOURNAL OF TOURISM RESEARCH	10.1080/10941665.2020.1837892
Mi, LY; Qiao, LJ; Du, SS; Xu, T; Gan, XL; Wang, WS; Yu, XY	Evaluating the effect of eight customized information strategies on urban households' electricity saving: A field experiment in China	SUSTAINABLE CITIES AND SOCIETY	10.1016/j.scs.2020.102344
Langenbach, BP; Berger, S; Baumgartner, T; Knoch, D	Cognitive Resources Moderate the Relationship Between Pro-Environmental Attitudes and Green Behavior	ENVIRONMENT AND BEHAVIOR	10.1177/0013916519843127
Geiger, SM; Fischer, D; Schrader, U; Grossman, P	Meditating for the Planet: Effects of a Mindfulness-Based Intervention on Sustainable Consumption Behaviors	ENVIRONMENT AND BEHAVIOR	10.1177/0013916519880897
Kulin, J; Seva, IJ	Quality of government and the relationship between environmental concern and pro-environmental behavior: a cross-national study	ENVIRONMENTAL POLITICS	10.1080/09644016.2020.1809160
Raghu, SJ; Rodrigues, LLR	Behavioral aspects of solid waste management: A systematic review	JOURNAL OF THE AIR & WASTE MANAGEMENT ASSOCIATION	10.1080/10962247.2020.1823524
Xu, ZQ; Cao, QR; Li, S	The Role of Psychological Distance in Influencing Pro-environmental Behavior Spread: Perceived Justice Enforceability as a Moderator	FRONTIERS IN PSYCHOLOGY	10.3389/fpsyg.2020.567093
Porat, T; Nyrup, R; Calvo, RA; Paudyal, P; Ford, E	Public Health and Risk Communication During COVID-19-Enhancing Psychological Needs to Promote Sustainable Behavior Change	FRONTIERS IN PUBLIC HEALTH	10.3389/fpubh.2020.573397
King-Chan, MSE; Capistrano, RCG; Lopez, ELF	Tourists really do behave responsibly toward the environment in Camiguin Province, Philippines	TOURISM GEOGRAPHIES	10.1080/14616688.2020.1833970
Luo, WB; Tang, P; Jiang, L; Su, MM	Influencing mechanism of tourist social responsibility awareness on environmentally responsible behavior	JOURNAL OF CLEANER PRODUCTION	10.1016/j.jclepro.2020.122565
Triantafyllidis, S; Darvin, L	Mass-participant sport events and sustainable development: gender, social bonding, and connectedness to nature as predictors of socially and environmentally responsible behavior intentions	SUSTAINABILITY SCIENCE	10.1007/s11625-020-00867-x
Agyeiwaah, E; Pratt, S; Iaquinto, BL; Suntikul, W	Social identity positively impacts sustainable behaviors of backpackers	TOURISM GEOGRAPHIES	10.1080/14616688.2020.1819401
Bouman, T; Steg, L; Dietz, T	Insights from early COVID-19 responses about promoting sustainable action	NATURE SUSTAINABILITY	10.1038/s41893-020-00626-x
Mi, LY; Sun, YH; Gan, XL; Yang, H; Lv, T; Shang, K; Qiao, YN; Jiang, ZP	Promoting Employee Green Behavior Through the Person-Organization Fit: The Moderating Effect of Psychological Distance	FRONTIERS IN PSYCHOLOGY	10.3389/fpsyg.2020.568385
Xu, FF; Huang, L; Whitmarsh, L	Home and away: cross-contextual consistency in tourists' pro-environmental behavior	JOURNAL OF SUSTAINABLE TOURISM	10.1080/09669582.2020.1741596
Fawehinmi, O; Yusliza, MY; Kasim, WZW; Mohamad, Z; Halim, MASA	Exploring the Interplay of Green Human Resource Management, Employee Green Behavior, and Personal Moral Norms	SAGE OPEN	10.1177/2158244020982292
Han, RX; Cheng, YL	The Influence of Norm Perception on Pro-Environmental Behavior: A Comparison between the Moderating Roles of Traditional Media and Social Media	INTERNATIONAL JOURNAL OF ENVIRONMENTAL RESEARCH AND PUBLIC HEALTH	10.3390/ijerph17197164
Adams, I; Hurst, K; Sintov, ND	Experienced guilt, but not pride, mediates the effect of feedback on pro-environmental behavior	JOURNAL OF ENVIRONMENTAL PSYCHOLOGY	10.1016/j.jenvp.2020.101476
Bouman, T; Steg, L; Zawadzki, SJ	The value of what others value: When perceived biospheric group values influence individuals' pro-environmental engagement	JOURNAL OF ENVIRONMENTAL PSYCHOLOGY	10.1016/j.jenvp.2020.101470
Chan, HW	When do values promote pro-environmental behaviors? Multilevel evidence on the self-expression hypothesis	JOURNAL OF ENVIRONMENTAL PSYCHOLOGY	10.1016/j.jenvp.2019.101361
Katz-Gerro, T; Greenspan, I; Handy, F; Vered, Y	Environmental behavior in three countries: The role of intergenerational transmission and domains of socialization	JOURNAL OF ENVIRONMENTAL PSYCHOLOGY	10.1016/j.jenvp.2019.101343
Krettenauer, T; Wang, W; Jia, FL; Yao, Y	Connectedness with nature and the decline of pro-environmental behavior in adolescence: A comparison of Canada and China	JOURNAL OF ENVIRONMENTAL PSYCHOLOGY	10.1016/j.jenvp.2019.101348
McConnell, AR; Jacobs, TP	Self-nature representations: On the unique consequences of nature-self size on pro-environmental action	JOURNAL OF ENVIRONMENTAL PSYCHOLOGY	10.1016/j.jenvp.2020.101471
Nockur, L; Pfattheicher, S	Fostering sustainable behavior through group competition	JOURNAL OF ENVIRONMENTAL PSYCHOLOGY	10.1016/j.jenvp.2020.101493
Venhoeven, LA; Bolderdijk, JW; Steg, L	Why going green feels good	JOURNAL OF ENVIRONMENTAL PSYCHOLOGY	10.1016/j.jenvp.2020.101492
Situmorang, ROP; Liang, TC; Chang, SC	The Difference of Knowledge and Behavior of College Students on Plastic Waste Problems	SUSTAINABILITY	10.3390/su12197851
Badea, L; Serban-Oprescu, GL; Dedu, S; Pirosca, GI	The Impact of Education for Sustainable Development on Romanian Economics and Business Students' Behavior	SUSTAINABILITY	10.3390/su12198169
Lee, EY; Khan, A	Prevalence and Clustering Patterns of Pro-Environmental Behaviors among Canadian Households in the Era of Climate Change	SUSTAINABILITY	10.3390/su12198218
Orellano, A; Valor, C; Chuvieco, E	The Influence of Religion on Sustainable Consumption: A Systematic Review and Future Research Agenda	SUSTAINABILITY	10.3390/su12197901
Noviantoro, D; Peranginangin, J; Lusiah	Measuring the Impact of Green Behavior on Employee Performance	QUALITY-ACCESS TO SUCCESS
Hansmann, R; Binder, CR	Determinants of Different Types of Positive Environmental Behaviors: An Analysis of Public and Private Sphere Actions	SUSTAINABILITY	10.3390/su12208547
Sharmin, F; Sultan, MT; Badulescu, A; Bac, DP; Li, BQ	Millennial Tourists' Environmentally Sustainable Behavior Towards a Natural Protected Area: An Integrative Framework	SUSTAINABILITY	10.3390/su12208545
Ali, F; Ashfaq, M; Begum, S; Ali, A	How Green thinking and altruism translate into purchasing intentions for electronics products: The intrinsic-extrinsic motivation mechanism	SUSTAINABLE PRODUCTION AND CONSUMPTION	10.1016/j.spc.2020.07.013
Brulisauer, M; Goette, L; Jiang, ZY; Schmitz, J; Schubert, R	Appliance-specific feedback and social comparisons: Evidence from a field experiment on energy conservation	ENERGY POLICY	10.1016/j.enpol.2020.111742
Herziger, A; Claborn, KA; Brooks, JS	Is There Hope for the Double Dividend? How Social Context Can Shape Synergies and Tradeoffs between Sustainable Consumption and Well-Being	ECOLOGICAL ECONOMICS	10.1016/j.ecolecon.2020.106736
Atshan, S; Bixler, RP; Rai, V; Springer, DW	Pathways to urban sustainability through individual behaviors: The role of social capital	ENVIRONMENTAL SCIENCE & POLICY	10.1016/j.envsci.2020.07.005
Lange, F; Dewitte, S	Positive affect and pro-environmental behavior: A preregistered experiment	JOURNAL OF ECONOMIC PSYCHOLOGY	10.1016/j.joep.2020.102291
Yilmaz, V; Can, Y	Impact of knowledge, concern and awareness about global warming and global climatic change on environmental behavior	ENVIRONMENT DEVELOPMENT AND SUSTAINABILITY	10.1007/s10668-019-00475-5
Mainardes, EW; Espanhol, CA; Da Cruz, PB	Green consumption: consumer behavior after an environmental tragedy	JOURNAL OF ENVIRONMENTAL PLANNING AND MANAGEMENT	10.1080/09640568.2020.1812546
Chwialkowska, A; Flicinska-Turkiewicz, J	Overcoming perceived sacrifice as a barrier to the adoption of green non-purchase behaviours	INTERNATIONAL JOURNAL OF CONSUMER STUDIES	10.1111/ijcs.12615
Speckemeier, L; Tsivrikos, D	Power on environmental emotions and behavior	SOCIAL RESPONSIBILITY JOURNAL	10.1108/SRJ-05-2020-0182
Paille, P; Mejia-Morelos, JH; Amara, N; Norrin, H	Greening the workplace through supervisory behaviors: assessing what really matters to employees	INTERNATIONAL JOURNAL OF HUMAN RESOURCE MANAGEMENT	10.1080/09585192.2020.1819857
Guo, T; Graydon, RC; Bejankiwar, RS	Informing Public Engagement Strategies to Motivate the Public to Protect the Great Lakes: Lessons learned from the 2018 Great Lakes Basin Binational Poll	ENVIRONMENTAL MANAGEMENT	10.1007/s00267-020-01364-8
Chwialkowska, A; Bhatti, WA; Glowik, M	The influence of cultural values on pro-environmental behavior	JOURNAL OF CLEANER PRODUCTION	10.1016/j.jclepro.2020.122305
Hansmann, R; Laurenti, R; Mehdi, T; Binder, CR	Determinants of pro-environmental behavior: A comparison of university students and staff from diverse faculties at a Swiss University	JOURNAL OF CLEANER PRODUCTION	10.1016/j.jclepro.2020.121864
Rustam, A; Wang, Y; Zameer, H	Environmental awareness, firm sustainability exposure and green consumption behaviors	JOURNAL OF CLEANER PRODUCTION	10.1016/j.jclepro.2020.122016
Sheng, GH; Dai, JT; Pan, H	Influence of Air Quality on Pro-environmental Behavior of Chinese Residents: From the Perspective of Spatial Distance	FRONTIERS IN PSYCHOLOGY	10.3389/fpsyg.2020.566046
Zhou, ZF; Liu, JH; Zeng, HX; Zhang, T; Chen, XH	How does soil pollution risk perception affect farmers' pro-environmental behavior? The role of income level	JOURNAL OF ENVIRONMENTAL MANAGEMENT	10.1016/j.jenvman.2020.110806
Sparks, AC; Henderson, GL; Sriram, SK; Smith, ERAN	Measuring Environmental Values and Identity	SOCIETY & NATURAL RESOURCES	10.1080/08941920.2020.1817644
Du, P; Zhang, CW; Yang, L	The Impact of Perceived Value and Group Norm on Environmentally Friendly Behavior of Mangrove Reserves in Coastal Cities: The Mediating Role of Tourism Satisfaction	JOURNAL OF COASTAL RESEARCH	10.2112/JCR-SI111-043.1
Liu, Y; Wang, Y; Zhao, H; Ao, YB; Yang, LC	Influences of Building Characteristics and Attitudes on Water Conservation Behavior of Rural Residents	SUSTAINABILITY	10.3390/su12187620
Poskus, MS	What Works for Whom? Investigating Adolescents' Pro-Environmental Behaviors	SUSTAINABILITY	10.3390/su12187313
Casado-Diaz, AB; Sellers-Rubio, R; Rodriguez-Sanchez, C; Sancho-Esper, F	Predictors of willingness to pay a price premium for hotels' water-saving initiatives	JOURNAL OF TRAVEL & TOURISM MARKETING	10.1080/10548408.2020.1812469
Davidescu, AA; Apostu, SA; Paul, A	Exploring Citizens' Actions in Mitigating Climate Change and Moving toward Urban Circular Economy. A Multilevel Approach	ENERGIES	10.3390/en13184752
Ramkissoon, H	COVID-19 Place Confinement, Pro-Social, Pro-environmental Behaviors, and Residents' Wellbeing: A New Conceptual Framework	FRONTIERS IN PSYCHOLOGY	10.3389/fpsyg.2020.02248
Peng, XR; Lee, S; Lu, ZL	Employees' perceived job performance, organizational identification, and pro-environmental behaviors in the hotel industry	INTERNATIONAL JOURNAL OF HOSPITALITY MANAGEMENT	10.1016/j.ijhm.2020.102632
Ma, Y; Koondhar, MA; Liu, SK; Wang, HL; Kong, R	Perceived Value Influencing the Household Waste Sorting Behaviors in Rural China	INTERNATIONAL JOURNAL OF ENVIRONMENTAL RESEARCH AND PUBLIC HEALTH	10.3390/ijerph17176093
Chen, JL; van Tulder, R; Hu, TE; Kwakkenbos, T	Why People Do Not Keep Their Promise: Understanding the Pro-Environmental Behavior in China	SUSTAINABILITY	10.3390/su12176720
Wang, MY; Lin, SM	Intervention Strategies on the Wastewater Treatment Behavior of Swine Farmers: An Extended Model of the Theory of Planned Behavior	SUSTAINABILITY	10.3390/su12176906
Ahn, I; Kim, SH; Kim, M	The Relative Importance of Values, Social Norms, and Enjoyment-Based Motivation in Explaining Pro-Environmental Product Purchasing Behavior in Apparel Domain	SUSTAINABILITY	10.3390/su12176797
Collado, S; Rosa, CD; Corraliza, JA	The Effect of a Nature-Based Environmental Education Program on Children's Environmental Attitudes and Behaviors: A Randomized Experiment with Primary Schools	SUSTAINABILITY	10.3390/su12176817
Sun, LX; Yang, S; Li, SM; Zhang, YD	Does education level affect individuals' environmentally conscious behavior? Evidence from Mainland China	SOCIAL BEHAVIOR AND PERSONALITY	10.2224/sbp.8488
Xiang, L; Yang, YC	Factors influencing green organizational citizenship behavior	SOCIAL BEHAVIOR AND PERSONALITY	10.2224/sbp.8754
Lagomarsino, M; Lemarie, L; Puntiroli, M	When saving the planet is worth more than avoiding destruction: The importance of message framing when speaking to egoistic individuals	JOURNAL OF BUSINESS RESEARCH	10.1016/j.jbusres.2020.06.046
Li, JJ; Jiao, JL; Tang, YS	Analysis of the impact of policies intervention on electric vehicles adoption considering information transmission-based on consumer network model	ENERGY POLICY	10.1016/j.enpol.2020.111560
Lasrado, F; Zakaria, N	Go green! Exploring the organizational factors that influence self-initiated green behavior in the United Arab Emirates	ASIA PACIFIC JOURNAL OF MANAGEMENT	10.1007/s10490-019-09665-1
Kim, M; Koo, DW	Visitors' pro-environmental behavior and the underlying motivations for natural environment: Merging dual concern theory and attachment theory	JOURNAL OF RETAILING AND CONSUMER SERVICES	10.1016/j.jretconser.2020.102147
Liv, AJ; Ma, E; Qu, HL; Ryan, B	Daily green behavior as an antecedent and a moderator for visitors' pro-environmental behaviors	JOURNAL OF SUSTAINABLE TOURISM	10.1080/09669582.2020.1741598
Sahin, E; Alper, U; Oztekin, C	Modelling pre-service science teachers' pro-environmental behaviours in relation to psychological and cognitive variables	ENVIRONMENTAL EDUCATION RESEARCH	10.1080/13504622.2020.1812538
Zukauskiene, R; Truskauskaite-Kuneviciene, I; Gabe, V; Kaniusonyte, G	My Words Matter: The Role of Adolescents in Changing Pro-environmental Habits in the Family	ENVIRONMENT AND BEHAVIOR	10.1177/0013916520953150
Eom, K; Saad, CS; Kim, HS	Religiosity Moderates the Link Between Environmental Beliefs and Pro-Environmental Support: The Role of Belief in a Controlling God	PERSONALITY AND SOCIAL PSYCHOLOGY BULLETIN	10.1177/0146167220948712
Ray, TN; Franz, SA; Jarrett, NL; Pickett, SM	Nature Enhanced Meditation: Effects on Mindfulness, Connectedness to Nature, and Pro-Environmental Behavior	ENVIRONMENT AND BEHAVIOR	10.1177/0013916520952452
Akhshik, A; Ozturen, A; Rezapouraghdam, H	A passionate travel to mind green turtles-Unpacking the complexity of visitors' green behaviour	INTERNATIONAL JOURNAL OF TOURISM RESEARCH	10.1002/jtr.2407
Hameed, I; Khan, K	An extension of the goal-framing theory to predict consumer's sustainable behavior for home appliances	ENERGY EFFICIENCY	10.1007/s12053-020-09890-4
Hodges, H; Kuehl, C; Anderson, SE; Ehret, PJ; Brick, C	How Managers Can Reduce Household Water Use Through Communication: A Field Experiment	JOURNAL OF POLICY ANALYSIS AND MANAGEMENT	10.1002/pam.22246
Shen, M; Lu, YJ; Kua, HW; Cui, QB	Eco-feedback delivering methods and psychological attributes shaping household energy consumption: Evidence from intervention program in Hangzhou, China	JOURNAL OF CLEANER PRODUCTION	10.1016/j.jclepro.2020.121755
Zeiske, N; Venhoeven, L; Steg, L; van der Werff, E	The Normative Route to a Sustainable Future: Examining Children's Environmental Values, Identity and Personal Norms to Conserve Energy	ENVIRONMENT AND BEHAVIOR	10.1177/0013916520950266
Tariq, M; Yasir, M; Majid, A	Promoting employees' environmental performance in hospitality industry through environmental attitude and ecological behavior: Moderating role of managers' environmental commitment	CORPORATE SOCIAL RESPONSIBILITY AND ENVIRONMENTAL MANAGEMENT	10.1002/csr.2019
Xu, ZH; Li, JM; Yang, Z; Shan, JZ	Residents' willingness to pay for the elimination ofUlva proliferabloom: a case study in Qingdao, China	JOURNAL OF ENVIRONMENTAL PLANNING AND MANAGEMENT	10.1080/09640568.2020.1784114
Panno, A; Theodorou, A; Carrus, G; Imperatori, C; Spano, G; Sanesi, G	Nature Reappraisers, Benefits for the Environment: A Model Linking Cognitive Reappraisal, the Being Away Dimension of Restorativeness and Eco-Friendly Behavior	FRONTIERS IN PSYCHOLOGY	10.3389/fpsyg.2020.01986
Ivlevs, A	Does Emigration Affect Pro-environmental Behaviour Back Home? A Long-Term, Local-Level Perspective	KYKLOS	10.1111/kykl.12257
Li, SH; Wei, M; Qu, HL; Qiu, SZ	How does self-image congruity affect tourists' environmentally responsible behavior?	JOURNAL OF SUSTAINABLE TOURISM	10.1080/09669582.2020.1800717
Uddin, MA; Akter, R; Al-Amin, M; Rahman, MS; Ferdausy, S	HOW DO SOCIALLY RESPONSIBLE HUMAN RESOURCE MANAGEMENT AND VOLUNTARY GREEN BEHAVIOR INFLUENCE ORGANIZATIONAL COMPETITIVENESS?	STUDIES IN BUSINESS AND ECONOMICS	10.2478/sbe-2020-0038
Banyte, J; Salciuviene, L; Dovaliene, A; Piligrimiene, Z; Sroka, W	Sustainable Consumption Behavior at Home and in the Workplace: Avenues for Innovative Solutions	SUSTAINABILITY	10.3390/su12166564
Oliphant, Z; Jaynes, CM; Moule, RK	Social Preferences and Environmental Behavior: A Comparison of Self-Reported and Observed Behaviors	SUSTAINABILITY	10.3390/su12156023
Sesini, G; Castiglioni, C; Lozza, E	New Trends and Patterns in Sustainable Consumption: A Systematic Review and Research Agenda	SUSTAINABILITY	10.3390/su12155935
Canova, L; Manganelli, AM	Energy-Saving Behaviours in Workplaces: Application of an Extended Model of the Theory of Planned Behaviour	EUROPES JOURNAL OF PSYCHOLOGY	10.5964/ejop.v16i3.1893
Duchi, L; Lombardi, D; Paas, F; Loyens, SMM	How a growth mindset can change the climate: The power of implicit beliefs in influencing people's view and action	JOURNAL OF ENVIRONMENTAL PSYCHOLOGY	10.1016/j.jenvp.2020.101461
Silberer, J; Muller, P; Baumer, T; Huber, S	Target-Oriented Promotion of the Intention for Sustainable Behavior with Social Norms	SUSTAINABILITY	10.3390/su12156193
Xue, LL; Chang, YR; Shen, CC	The Sustainable Development of Organic Agriculture-Tourism: The Role of Consumer Landscape and Pro-Environment Behavior	SUSTAINABILITY	10.3390/su12156264
Zerinou, I; Karasmanaki, E; Ioannou, K; Andrea, V; Tsantopoulos, G	Energy Saving: Views and Attitudes among Primary School Students and Their Parents	SUSTAINABILITY	10.3390/su12156206
Torres-Pereda, P; Parra-Tapia, E; Rodriguez, MA; Felix-Arellano, E; Riojas-Rodriguez, H	Impact of an intervention for reducing waste through educational strategy: A Mexican case study, what works, and why?	WASTE MANAGEMENT	10.1016/j.wasman.2020.06.027
Wang, Y; Hao, F	Public perception matters: Individual waste sorting in Chinese communities	RESOURCES CONSERVATION AND RECYCLING	10.1016/j.resconrec.2020.104860
Savari, M; Gharechaee, H	Application of the extended theory of planned behavior to predict Iranian farmers' intention for safe use of chemical fertilizers	JOURNAL OF CLEANER PRODUCTION	10.1016/j.jclepro.2020.121512
Amoako, GK; Dzogbenuku, RK; Abubakari, A	Do green knowledge and attitude influence the youth's green purchasing? Theory of planned behavior	INTERNATIONAL JOURNAL OF PRODUCTIVITY AND PERFORMANCE MANAGEMENT	10.1108/IJPPM-12-2019-0595
Mi, LY; Qiao, LJ; Xu, T; Gan, XL; Yang, H; Zhao, JJ; Qiao, YN; Hou, JX	Promoting sustainable development: The impact of differences in cultural values on residents' pro-environmental behaviors	SUSTAINABLE DEVELOPMENT	10.1002/sd.2103
Zhang, Y; Jiang, J; Sun, Y; Gu, DA; Jiang, W	Engagement in Cause-Related Marketing Reduces Pro-Environmental Behaviors	ENVIRONMENT AND BEHAVIOR	10.1177/0013916520942602
Huang, LP; Ou, J; Gao, J	Nationwide response to air pollution: Environmental behavior model based on self-identity and social identity process	INTERNATIONAL JOURNAL OF ELECTRICAL ENGINEERING EDUCATION	10.1177/0020720920940604
Nguyen, QA; Hens, L; Nguyen, N; MacAlister, C; Lebel, L	Explaining Intentions by Vietnamese Schoolchildren to Adopt Pro-Environmental Behaviors in Response to Climate Change Using Theories of Persuasive Communication	ENVIRONMENTAL MANAGEMENT	10.1007/s00267-020-01334-0
Confente, I; Scarpi, D	Achieving Environmentally Responsible Behavior for Tourists and Residents: A Norm Activation Theory Perspective	JOURNAL OF TRAVEL RESEARCH	10.1177/0047287520938875
Moqbel, S; Abu-Zurayk, R; Bozeya, A; Alsisan, R; Al Bawab, A	Assessment of sustainable recycling at The University of Jordan	INTERNATIONAL JOURNAL OF SUSTAINABILITY IN HIGHER EDUCATION	10.1108/IJSHE-11-2019-0334
Cvitanovic, C; van Putten, EI; Kelly, R; Feldman, HR; van Steveninck, TJ; Mackay, M; Badullovich, N; Gourlay, T	Engaging More Effectively With Visitors to Coastal Regions for Improved Management Outcomes: Insights From the Ningaloo Coast, Australia	FRONTIERS IN MARINE SCIENCE	10.3389/fmars.2020.00583
Testa, F; Pretner, G; Iovino, R; Bianchi, G; Tessitore, S; Iraldo, F	Drivers to green consumption: a systematic review	ENVIRONMENT DEVELOPMENT AND SUSTAINABILITY	10.1007/s10668-020-00844-5
Bhatnagar, J; Aggarwal, P	Meaningful work as a mediator between perceived organizational support for environment and employee eco-initiatives, psychological capital and alienation	EMPLOYEE RELATIONS	10.1108/ER-04-2019-0187
Maduku, DK	Water conservation campaigns in an emerging economy: how effective are they?	INTERNATIONAL JOURNAL OF ADVERTISING	10.1080/02650487.2020.1780060
Al-Ghazali, BM; Afsar, B	Green human resource management and employees' green creativity: The roles of green behavioral intention and individual green values	CORPORATE SOCIAL RESPONSIBILITY AND ENVIRONMENTAL MANAGEMENT	10.1002/csr.1987
Karpinska-Krakowiak, M; Skowron, L; Ivanov, L	I Will Start Saving Natural Resources, Only When You Show Me the Planet as a Person in Danger: The Effects of Message Framing and Anthropomorphism on Pro-Environmental Behaviors that are Viewed as Effortful	SUSTAINABILITY	10.3390/su12145524
Gardarsdottir, RB; Andradottir, HO; Thorsteinsson, T	Protect Me from What I Want: Understanding Excessive Polluting Behavior and the Willingness to Act	SUSTAINABILITY	10.3390/su12145867
Wang, N; Gao, Y; Jia, M; Zhao, Q	Identification of influencing factors of college students' pro-environmental behavior by DEMATEL-based ANP method	DESALINATION AND WATER TREATMENT	10.5004/dwt.2020.25295
Han, H; Chua, BL; Hyun, SS	Consumers' intention to adopt eco-friendly electric airplanes: The moderating role of perceived uncertainty of outcomes and attachment to eco-friendly products	INTERNATIONAL JOURNAL OF SUSTAINABLE TRANSPORTATION	10.1080/15568318.2019.1607957
Jia, LL; van der Linden, S	Green but not altruistic warm-glow predicts conservation behavior	CONSERVATION SCIENCE AND PRACTICE	10.1111/csp2.211
Yu, TK; Lavallee, JP; Di Giusto, B; Chang, IC; Yu, TY	Risk perception and response toward climate change for higher education students in Taiwan	ENVIRONMENTAL SCIENCE AND POLLUTION RESEARCH	10.1007/s11356-019-07450-7
Huang, LP; Wen, Y; Gao, J	What ultimately prevents the pro-environmental behavior? An in-depth and extensive study of the behavioral costs	RESOURCES CONSERVATION AND RECYCLING	10.1016/j.resconrec.2020.104747
Wang, H; Liu, X; Wang, N; Zhang, K; Wang, FC; Zhang, SP; Wang, RQ; Zheng, PM; Matsushita, M	Key factors influencing public awareness of household solid waste recycling in urban areas of China: A case study	RESOURCES CONSERVATION AND RECYCLING	10.1016/j.resconrec.2020.104813
Spandagos, C; Yarime, M; Baark, E; Ng, TL	Triple Target policy framework to influence household energy behavior: Satisfy, strengthen, include	APPLIED ENERGY	10.1016/j.apenergy.2020.115117
Singh, P; Sahadev, S; Oates, CJ; Alevizou, P	Pro-environmental behavior in families: A reverse socialization perspective	JOURNAL OF BUSINESS RESEARCH	10.1016/j.jbusres.2020.04.047
Chi, MM; George, JF; Huang, R; Wang, P	Unraveling sustainable behaviors in the sharing economy: An empirical study of bicycle-sharing in China	JOURNAL OF CLEANER PRODUCTION	10.1016/j.jclepro.2020.120962
Oh, J; Sudarshan, S; Jin, EJ; Nah, S; Yu, N	How 360-Degree Video Influences Content Perceptions and Environmental Behavior: The Moderating Effect of Environmental Self-Efficacy	SCIENCE COMMUNICATION	10.1177/1075547020932174
Li, ZB; Xue, JX; Li, R; Chen, H; Wang, TT	Environmentally Specific Transformational Leadership and Employee's Pro-environmental Behavior: The Mediating Roles of Environmental Passion and Autonomous Motivation	FRONTIERS IN PSYCHOLOGY	10.3389/fpsyg.2020.01408
Moghavvemi, S; Jaafar, NI; Sulaiman, A; Tajudeen, FP	Feelings of guilt and pride: Consumer intention to buy LED lights	PLOS ONE	10.1371/journal.pone.0234602
Lei, HD; Khan, I; Li, SP	Hierarchical regression approach to quantify farm households' pro-environmental behavior	ENVIRONMENTAL SCIENCE AND POLLUTION RESEARCH	10.1007/s11356-020-09705-0
Waheed, A; Zhang, QY; Rashid, Y; Tahir, MS; Zafar, MW	Impact of green manufacturing on consumer ecological behavior: Stakeholder engagement through green production and innovation	SUSTAINABLE DEVELOPMENT	10.1002/sd.2093
Diaz, J; Odera, E; Warner, L	Delving deeper: Exploring the influence of psycho-social wellness on water conservation behavior	JOURNAL OF ENVIRONMENTAL MANAGEMENT	10.1016/j.jenvman.2020.110404
Zawadzki, SJ; Bouman, T; Steg, L; Bojarskich, V; Druen, PB	Translating climate beliefs into action in a changing political landscape	CLIMATIC CHANGE	10.1007/s10584-020-02739-w
Lu, H; Zou, JX; Chen, H; Long, RY	Promotion or inhibition? Moral norms, anticipated emotion and employee's pro-environmental behavior	JOURNAL OF CLEANER PRODUCTION	10.1016/j.jclepro.2020.120858
Ahmed, M; Sun, ZH; Raza, SA; Qureshi, MA; Yousufi, SQ	Impact of CSR and environmental triggers on employee green behavior: The mediating effect of employee well-being	CORPORATE SOCIAL RESPONSIBILITY AND ENVIRONMENTAL MANAGEMENT	10.1002/csr.1960
Kovacs, J; Medves, D; Pantya, J	To shine or not to shine? - The relationship between environmental knowledge of preteens and their choice among plastic and non-plastic materials for a manual task	ENVIRONMENTAL EDUCATION RESEARCH	10.1080/13504622.2020.1752363
Han, H	Theory of green purchase behavior (TGPB): A new theory for sustainable consumption of green hotel and green restaurant products	BUSINESS STRATEGY AND THE ENVIRONMENT	10.1002/bse.2545
Shafiei, A; Maleksaeidi, H	Pro-environmental behavior of university students: Application of protection motivation theory	GLOBAL ECOLOGY AND CONSERVATION	10.1016/j.gecco.2020.e00908
Kiatkawsin, K; Sutherland, I; Lee, SK	Determinants of Smart Tourist Environmentally Responsible Behavior Using an Extended Norm-Activation Model	SUSTAINABILITY	10.3390/su12124934
Li, LL; Ming, HY; Yang, RR; Luo, X	The Impact of Policy Factors and Users' Awareness on Electricity-Saving Behaviors: From the Perspective of Habits and Investment	SUSTAINABILITY	10.3390/su12124815
Apipuchayakul, N; Vassanadumrongdee, S	Factors Affecting the Consumption of Energy-Efficient Lighting Products: Exploring Purchase Behaviors of Thai Consumers	SUSTAINABILITY	10.3390/su12124887
Mrsic, SP; Stojan, A	DETERMINANTS OF HOUSEHOLD RECYCLING	MANAGEMENT-JOURNAL OF CONTEMPORARY MANAGEMENT ISSUES	10.30924/mjcmi.25.1.16
Arias, C; Trujillo, CA	Perceived Consumer Effectiveness as A Trigger of Behavioral Spillover Effects: A path towards Recycling	SUSTAINABILITY	10.3390/su12114348
Krispenz, A; Bertrams, A	Correlates of the Intention to Reduce Meat Consumption	SUSTAINABILITY	10.3390/su12114774
Henn, L; Otto, S; Kaiser, FG	Positive spillover: The result of attitude change	JOURNAL OF ENVIRONMENTAL PSYCHOLOGY	10.1016/j.jenvp.2020.101429
Abadi, B; Yadollahi, A; Bybordi, A; Rahmati, M	The contribution of diverse motivations for adhering to soil conservation initiatives and the role of conservation agriculture features in decision-making	AGRICULTURAL SYSTEMS	10.1016/j.agsy.2020.102849
Rezaei, R; Safa, L; Ganjkhanloo, MM	Understanding farmers' ecological conservation behavior regarding the use of integrated pest management- an application of the technology acceptance model	GLOBAL ECOLOGY AND CONSERVATION	10.1016/j.gecco.2020.e00941
Heidbreder, LM; Steinhorst, J; Schmitt, M	Plastic-Free July: An Experimental Study of Limiting and Promoting Factors in Encouraging a Reduction of Single-Use Plastic Consumption	SUSTAINABILITY	10.3390/su12114698
Sorrell, S; Gatersleben, B; Druckman, A	The limits of energy sufficiency: A review of the evidence for rebound effects and negative spillovers from behavioural change	ENERGY RESEARCH & SOCIAL SCIENCE	10.1016/j.erss.2020.101439
Moghadam, MT; Raheli, H; Zarifian, S; Yazdanpanah, M	The power of the health belief model (HBM) to predict water demand management: A case study of farmers' water conservation in Iran	JOURNAL OF ENVIRONMENTAL MANAGEMENT	10.1016/j.jenvman.2020.110388
Lange, F; Coremans, L	The role of consumer knowledge in reducing the demand for palm oil	ENVIRONMENTAL CONSERVATION	10.1017/S0376892920000053
Sang, PD; Yao, HN; Zhang, L; Wang, S; Wang, YJ; Liu, JJ	Influencing factors of consumers' willingness to purchase green housing: a survey from Shandong Province, China	ENVIRONMENT DEVELOPMENT AND SUSTAINABILITY	10.1007/s10668-019-00383-8
Kerret, D; Orkibi, H; Bukchin, S; Ronen, T	Two for one: achieving both pro-environmental behavior and subjective well-being by implementing environmental-hope-enhancing programs in schools	JOURNAL OF ENVIRONMENTAL EDUCATION	10.1080/00958964.2020.1765131
Wong, IA; Wan, YKP; Huang, GI; Qi, SS	Green event directed pro-environmental behavior: an application of goal systems theory	JOURNAL OF SUSTAINABLE TOURISM	10.1080/09669582.2020.1770770
Gong, XM; Zhang, JP; Zhang, HR; Cheng, MW; Wang, F; Yu, N	Internet use encourages pro-environmental behavior: Evidence from China	JOURNAL OF CLEANER PRODUCTION	10.1016/j.jclepro.2020.120725
Yuriev, A; Sierra-Baron, W	Exploring sustainability cross-culturally: Employees' beliefs on green behaviors	SUSTAINABLE DEVELOPMENT	10.1002/sd.2069
Khan, MS; Saengon, P; Alganad, AMN; Chongcharoen, D; Farrukh, M	Consumer green behaviour: An approach towards environmental sustainability	SUSTAINABLE DEVELOPMENT	10.1002/sd.2066
Kyriakopoulos, G; Ntanos, S; Asonitou, S	Investigating the environmental behavior of business and accounting university students	INTERNATIONAL JOURNAL OF SUSTAINABILITY IN HIGHER EDUCATION	10.1108/IJSHE-11-2019-0338
Soutter, ARB; Bates, TC; Mottus, R	Big Five and HEXACO Personality Traits, Proenvironmental Attitudes, and Behaviors: A Meta-Analysis	PERSPECTIVES ON PSYCHOLOGICAL SCIENCE	10.1177/1745691620903019
Drummond, C; States, SL; Wong-Parodi, G	Factors associated with the adoption of renewable energy amongst botanical garden members	ENVIRONMENTAL RESEARCH COMMUNICATIONS	10.1088/2515-7620/ab8a70
Liu, HQ; Zhao, Y; Li, HH; Wang, LZ; Wang, QM	Individual Water-Saving Response Based on Complex Adaptive System Theory: Case Study of Beijing City, China	WATER	10.3390/w12051478
Cuzdriorean, DD; Fekete, S; Vladu, AB	IDENTIFYING THE PROMOTERS OF STUDENTS' SUSTAINABLE BEHAVIOUR: AN EMPIRICAL STUDY	AMFITEATRU ECONOMIC	10.24818/EA/2020/54/432
Westin, K; Nordlund, A; Jansson, J; Nilsson, J	Goal Framing as a Tool for Changing People's Car Travel Behavior in Sweden	SUSTAINABILITY	10.3390/su12093695
Aral, OH; Lopez-Sintas, J	A Comprehensive Model to Explain Europeans' Environmental Behaviors	SUSTAINABILITY	10.3390/su12104307
Ogorevc, M; Primc, K; Slabe-Erker, R; Kalar, B; Dominko, M; Murovec, N; Bartolj, T	Social Feedback Loop in the Organic Food Purchase Decision-Making Process	SUSTAINABILITY	10.3390/su12104174
Zhang, LB; Hu, QX; Zhang, S; Zhang, WY	Understanding Chinese Residents' Waste Classification from a Perspective of Intention-Behavior Gap	SUSTAINABILITY	10.3390/su12104135
De Ferran, F; Robinot, E; Ertz, M	What makes people more willing to dispose of their goods rather than throwing them away?	RESOURCES CONSERVATION AND RECYCLING	10.1016/j.resconrec.2020.104682
Hu, H; Fang, WG; Yu, XY	Enhancing individual commitment to energy conservation in organizational settings: Identity manipulation for behavioral changes	RESOURCES CONSERVATION AND RECYCLING	10.1016/j.resconrec.2020.104720
Ling, ML; Xu, L	Relationships between personal values, micro-contextual factors and residents' pro-environmental behaviors: An explorative study	RESOURCES CONSERVATION AND RECYCLING	10.1016/j.resconrec.2020.104697
Elgaaied-Gambier, L; Bertrandias, L; Bernard, Y	Cutting the Internet's Environmental Footprint: An Analysis of Consumers' Self-Attribution of Responsibility	JOURNAL OF INTERACTIVE MARKETING	10.1016/j.intmar.2020.02.001
Deringer, SA; Hanley, AW; Hodges, JS; Griffin, LK	Improving Ecological Behavior in Outdoor Recreation Through Mindfulness Interventions: A Mixed Methods Inquiry	JOURNAL OF OUTDOOR RECREATION EDUCATION AND LEADERSHIP	10.18666/JOREL-2020-V12-I2-9802
Liu, CJ; Hao, F	The impact of social and ecological factors on environmentally responsible behavior	JOURNAL OF CLEANER PRODUCTION	10.1016/j.jclepro.2020.120173
Han, MS; Cudjoe, D	Determinants of energy-saving behavior of urban residents: Evidence from Myanmar	ENERGY POLICY	10.1016/j.enpol.2020.111405
Han, H; Chua, BL; Hyun, SS	Eliciting customers' waste reduction and water saving behaviors at a hotel	INTERNATIONAL JOURNAL OF HOSPITALITY MANAGEMENT	10.1016/j.ijhm.2019.102386
van Riper, CJ; Lum, C; Kyle, GT; Wallen, KE; Absher, J; Landon, AC	Values, Motivations, and Intentions to Engage in Proenvironmental Behavior	ENVIRONMENT AND BEHAVIOR	10.1177/0013916518807963
Untaru, EN; Ispas, A; Han, HS	Exploring the synergy between customer home-based and hotel-based water consumption and conservation behaviors: An empirical approach	JOURNAL OF CONSUMER BEHAVIOUR	10.1002/cb.1826
Bulbul, H; Buyukkeklik, A; Topal, A; Ozoglu, B	The relationship between environmental awareness, environmental behaviors, and carbon footprint in Turkish households	ENVIRONMENTAL SCIENCE AND POLLUTION RESEARCH	10.1007/s11356-020-08813-1
Rezaei-Moghaddam, K; Vatankhah, N; Ajili, A	Adoption of pro-environmental behaviors among farmers: application of Value-Belief-Norm theory	CHEMICAL AND BIOLOGICAL TECHNOLOGIES IN AGRICULTURE	10.1186/s40538-019-0174-z
Oral, HV; Eren, O; Yay, ASE; Saygin, H	Environmental citizenship perception and behavior among university engineering students in the Marmara Region of Turkey	ENVIRONMENT DEVELOPMENT AND SUSTAINABILITY	10.1007/s10668-020-00736-8
Phuphisith, S; Kurisu, K; Hanaki, K	A comparison of the practices and influential factors of pro-environmental behaviors in three Asian megacities: Bangkok, Tokyo, and Seoul	JOURNAL OF CLEANER PRODUCTION	10.1016/j.jclepro.2019.119882
Chen, JL; Huang, JY; Huang, XC; Sun, SW; Hao, Y; Wu, HT	How does new environmental law affect public environmental protection activities in China? Evidence from structural equation model analysis on legal cognition	SCIENCE OF THE TOTAL ENVIRONMENT	10.1016/j.scitotenv.2020.136558
Li, L; Zhu, BZ; Jiang, MX; Cai, X; Lau, AKW; Shin, GC	The role of service quality and perceived behavioral control in shared electric bicycle in China: Does residual effects of past behavior matters?	ENVIRONMENTAL SCIENCE AND POLLUTION RESEARCH	10.1007/s11356-020-08690-8
Fu, LP; Sun, ZH; Zha, LJ; Liu, F; He, LP; Sun, XS; Jing, XL	Environmental awareness and pro-environmental behavior within China's road freight transportation industry: Moderating role of perceived policy effectiveness	JOURNAL OF CLEANER PRODUCTION	10.1016/j.jclepro.2019.119796
Yue, T; Long, RY; Chen, H; Liu, JL; Liu, HW; Gu, Y	Energy-saving behavior of urban residents in China: A multi-agent simulation	JOURNAL OF CLEANER PRODUCTION	10.1016/j.jclepro.2019.119623
Wu, JL; Font, X; Liu, JY	Tourists' Pro-environmental Behaviors: Moral Obligation or Disengagement?	JOURNAL OF TRAVEL RESEARCH	10.1177/0047287520910787
Richter, N; Hunecke, M	Facets of Mindfulness in Stages of Behavior Change Toward Organic Food Consumption	MINDFULNESS	10.1007/s12671-020-01351-4
Safshekan, S; Ozturen, A; Ghaedi, A	Residents' environmentally responsible behavior: an insight into sustainable destination development	ASIA PACIFIC JOURNAL OF TOURISM RESEARCH	10.1080/10941665.2020.1737159
Yuriev, A; Dahmen, M; Paille, P; Boiral, O; Guillaumie, L	Pro-environmental behaviors through the lens of the theory of planned behavior: A scoping review	RESOURCES CONSERVATION AND RECYCLING	10.1016/j.resconrec.2019.104660
Diaz-Meneses, G; Vilkaite-Vaitone, N	Pinpointing the Barriers to Recycling at Destination	SUSTAINABILITY	10.3390/su12072635
Grund, J; Brock, A	Education for Sustainable Development in Germany: Not Just Desired but Also Effective for Transformative Action	SUSTAINABILITY	10.3390/su12072838
Charlier, C; Kirakozian, A	Public policies for household recycling when reputation matters	JOURNAL OF EVOLUTIONARY ECONOMICS	10.1007/s00191-019-00648-5
Zeng, S; Wu, L; Liu, TY	Religious Identity and Public Pro-Environmental Behavior in China: The Mediating Role of Environmental Risk Perception	RELIGIONS	10.3390/rel11040165
Cai, WJ; Yang, C; Bossink, BAG; Fu, JT	Linking Leaders' Voluntary Workplace Green Behavior and Team Green Innovation: The Mediation Role of Team Green Efficacy	SUSTAINABILITY	10.3390/su12083404
Saleem, M; Qadeer, F; Mahmood, F; Ariza-Montes, A; Han, H	Ethical Leadership and Employee Green Behavior: A Multilevel Moderated Mediation Analysis	SUSTAINABILITY	10.3390/su12083314
Van de Sompel, D; Hudders, L; Vandenberghe, L	Cycling for a Sustainable Future. Stimulating Children to Cycle to School via a Synergetic Combination of Informational and Behavioral Interventions	SUSTAINABILITY	10.3390/su12083224
Chen, FY; Wang, F; Hou, J	Individual Preference Framework or Group Preference Framework? Which Will Regulate the Impact Path of Product Facilities on Residents' Waste-Sorting Behavior Better	INTERNATIONAL JOURNAL OF ENVIRONMENTAL RESEARCH AND PUBLIC HEALTH	10.3390/ijerph17072324
Xiao, JC; Mao, JY; Huang, SH; Qing, T	Employee-Organization Fit and Voluntary Green Behavior: A Cross-Level Model Examining the Role of Perceived Insider Status and Green Organizational Climate	INTERNATIONAL JOURNAL OF ENVIRONMENTAL RESEARCH AND PUBLIC HEALTH	10.3390/ijerph17072193
Yang, XD; Chen, L; Wei, L; Su, Q	Personal and Media Factors Related to Citizens' Pro-environmental Behavioral Intention against Haze in China: A Moderating Analysis of TPB	INTERNATIONAL JOURNAL OF ENVIRONMENTAL RESEARCH AND PUBLIC HEALTH	10.3390/ijerph17072314
Bradley, GL; Babutsidze, Z; Chai, A; Reser, JP	The role of climate change risk perception, response efficacy, and psychological adaptation in pro-environmental behavior: A two nation study	JOURNAL OF ENVIRONMENTAL PSYCHOLOGY	10.1016/j.jenvp.2020.101410
Ito, K; Leung, AKY; Huang, TJ	Why do cosmopolitan individuals tend to be more pro-environmentally committed? The mediating pathways via knowledge acquisition and emotional affinity toward nature	JOURNAL OF ENVIRONMENTAL PSYCHOLOGY	10.1016/j.jenvp.2020.101395
Kaiser, FG; Henn, L; Marschke, B	Financial rewards for long-term environmental protection	JOURNAL OF ENVIRONMENTAL PSYCHOLOGY	10.1016/j.jenvp.2020.101411
Zhang, L; Ruiz-Menjivar, J; Luo, BL; Liang, ZH; Swisher, ME	Predicting climate change mitigation and adaptation behaviors in agricultural production: A comparison of the theory of planned behavior and the Value-Belief-Norm Theory	JOURNAL OF ENVIRONMENTAL PSYCHOLOGY	10.1016/j.jenvp.2020.101408
Passafaro, P	Attitudes and Tourists' Sustainable Behavior: An Overview of the Literature and Discussion of Some Theoretical and Methodological Issues	JOURNAL OF TRAVEL RESEARCH	10.1177/0047287519851171
Wallis, H; Klockner, C	The Transmission of Energy-Saving Behaviors in the Family: A Multilevel Approach to the Assessment of Aggregated and Single Energy-Saving Actions of Parents and Adolescents	ENVIRONMENT AND BEHAVIOR	10.1177/0013916518802342
Agag, G; Brown, A; Hassanein, A; Shaalan, A	Decoding travellers' willingness to pay more for green travel products: closing the intention-behaviour gap	JOURNAL OF SUSTAINABLE TOURISM	10.1080/09669582.2020.1745215
Ma, Y; Wang, HL; Kong, R	The effect of policy instruments on rural households' solid waste separation behavior and the mediation of perceived value using SEM	ENVIRONMENTAL SCIENCE AND POLLUTION RESEARCH	10.1007/s11356-020-08410-2
Dash, A	Determinants of EVs adoption: a study on green behavior of consumers	SMART AND SUSTAINABLE BUILT ENVIRONMENT	10.1108/SASBE-02-2019-0015
Ren, S; Tang, GY; Kim, A	OCB-E among Chinese employees of different contract types	EMPLOYEE RELATIONS	10.1108/ER-01-2019-0067
Duron-Ramos, MF; Collado, S; Garcia-Vazquez, FI; Bello-Echeverria, M	The Role of Urban/Rural Environments on Mexican Children's Connection to Nature and Pro-environmental Behavior	FRONTIERS IN PSYCHOLOGY	10.3389/fpsyg.2020.00514
Sajjad, A; Asmi, F; Chu, JX; Anwar, MA	Environmental concerns and switching toward electric vehicles: geographic and institutional perspectives	ENVIRONMENTAL SCIENCE AND POLLUTION RESEARCH	10.1007/s11356-020-08311-4
Bimonte, S; Bosco, L; Stabile, A	Nudging pro-environmental behavior: evidence from a web experiment on priming and WTP	JOURNAL OF ENVIRONMENTAL PLANNING AND MANAGEMENT	10.1080/09640568.2019.1603364
Sachdeva, S; Zhao, JY	Distinct impacts of financial scarcity and natural resource scarcity on sustainable choices and motivations	JOURNAL OF CONSUMER BEHAVIOUR	10.1002/cb.1819
Arain, AL; Pummill, R; Adu-Brimpong, J; Becker, S; Green, M; Ilardi, M; Van Dam, E; Neitzel, RL	Analysis of e-waste recycling behavior based on survey at a Midwestern US University	WASTE MANAGEMENT	10.1016/j.wasman.2020.02.002
Quoquab, F; Mohammad, J; Shahrin, R	Pro-environmental behavior in nutricosmetics product purchase context Scale development and validation	INTERNATIONAL JOURNAL OF PHARMACEUTICAL AND HEALTHCARE MARKETING	10.1108/IJPHM-04-2019-0033
Wu, ZD; Geng, LN	Traveling in haze: How air pollution inhibits tourists' pro-environmental behavioral intentions	SCIENCE OF THE TOTAL ENVIRONMENT	10.1016/j.scitotenv.2019.135569
Cleveland, M; Robertson, JL; Volk, V	Helping or hindering: Environmental locus of control, subjective enablers and constraints, and pro-environmental behaviors	JOURNAL OF CLEANER PRODUCTION	10.1016/j.jclepro.2019.119394
Gao, XY; Tian, LX; Li, WY	Coupling interaction impairs knowledge and green behavior diffusion in complex networks	JOURNAL OF CLEANER PRODUCTION	10.1016/j.jclepro.2019.119419
Kim, HR; Yoon, SY	How to Help Crowded Destinations: Tourist Anger vs. Sympathy and Role of Destination Social Responsibility	SUSTAINABILITY	10.3390/su12062358
Han, RX; Xu, J	A Comparative Study of the Role of Interpersonal Communication, Traditional Media and Social Media in Pro-Environmental Behavior: A China-Based Study	INTERNATIONAL JOURNAL OF ENVIRONMENTAL RESEARCH AND PUBLIC HEALTH	10.3390/ijerph17061883
Hanley, AW; Bettmann, JE; Kendrick, CE; Deringer, A; Norton, CL	Dispositional Mindfulness Is Associated with Greater Nature Connectedness and Self-Reported Ecological Behavior	ECOPSYCHOLOGY	10.1089/eco.2019.0017
Lazaroiu, G; Ionescu, L; Uta, C; Hurloiu, I; Andronie, M; Dijmarescu, I	Environmentally Responsible Behavior and Sustainability Policy Adoption in Green Public Procurement	SUSTAINABILITY	10.3390/su12052110
Shi, HX; Wang, SY; Li, J; Zhang, L	Modeling the impacts of policy measures on resident's PM2.5 reduction behavior: an agent-based simulation analysis	ENVIRONMENTAL GEOCHEMISTRY AND HEALTH	10.1007/s10653-019-00397-1
Su, LJ; Hsu, MK; Boostrom, RE	From recreation to responsibility: Increasing environmentally responsible behavior in tourism	JOURNAL OF BUSINESS RESEARCH	10.1016/j.jbusres.2018.12.055
Ying, M; Faraz, NA; Ahmed, F; Raza, A	How Does Servant Leadership Foster Employees' Voluntary Green Behavior? A Sequential Mediation Model	INTERNATIONAL JOURNAL OF ENVIRONMENTAL RESEARCH AND PUBLIC HEALTH	10.3390/ijerph17051792
Zeng, JJ; Jiang, MQ; Yuan, M	Environmental Risk Perception, Risk Culture, and Pro-Environmental Behavior	INTERNATIONAL JOURNAL OF ENVIRONMENTAL RESEARCH AND PUBLIC HEALTH	10.3390/ijerph17051750
Weisner, ML; Cameron, MM	Does Yoga Increase Sustainability? Enhanced Sensory Awareness and Environmental Behavior in South Florida	WORLDVIEWS-GLOBAL RELIGIONS CULTURE AND ECOLOGY	10.1163/15685357-02401101
Kautish, P; Sharma, R	Determinants of pro-environmental behavior and environmentally conscious consumer behavior: An empirical investigation from emerging market	BUSINESS STRATEGY AND DEVELOPMENT	10.1002/bsd2.82
Perry, V; Davenport, MA	An inductive framework of self-efficacy to understand and support farmers in conservation agriculture	JOURNAL OF SOIL AND WATER CONSERVATION	10.2489/jswc.75.2.198
Ebersbach, M; Brandenburger, I	Reading a short story changes children's sustainable behavior in a resource dilemma	JOURNAL OF EXPERIMENTAL CHILD PSYCHOLOGY	10.1016/j.jecp.2019.104743
Alcock, I; White, MP; Pahl, S; Duarte-Davidson, R; Fleming, LE	Associations between pro-environmental behaviour and neighbourhood nature, nature visit frequency and nature appreciation: Evidence from a nationally representative survey in England	ENVIRONMENT INTERNATIONAL	10.1016/j.envint.2019.105441
Swim, JK; Gillis, AJ; Hamaty, KJ	Gender Bending and Gender Conformity: The Social Consequences of Engaging in Feminine and Masculine Pro-Environmental Behaviors	SEX ROLES	10.1007/s11199-019-01061-9
Li, DD; Du, JG; Sun, M; Han, D	How conformity psychology and benefits affect individuals' green behaviours from the perspective of a complex network	JOURNAL OF CLEANER PRODUCTION	10.1016/j.jclepro.2019.119215
Barrera-Hernandez, LF; Sotelo-Castillo, MA; Echeverria-Castro, SB; Tapia-Fonllem, CO	Connectedness to Nature: Its Impact on Sustainable Behaviors and Happiness in Children	FRONTIERS IN PSYCHOLOGY	10.3389/fpsyg.2020.00276
Niemiec, RM; Champine, V; Vaske, JJ; Mertens, A	Does the Impact of Norms Vary by Type of Norm and Type of Conservation Behavior? A Meta-Analysis	SOCIETY & NATURAL RESOURCES	10.1080/08941920.2020.1729912
Wang, SY; Wang, J; Li, J; Zhou, KL	How and when does religiosity contribute to tourists' intention to behave pro-environmentally in hotels?	JOURNAL OF SUSTAINABLE TOURISM	10.1080/09669582.2020.1724122
Chen, MF	Moral extension of the protection motivation theory model to predict climate change mitigation behavioral intentions in Taiwan	ENVIRONMENTAL SCIENCE AND POLLUTION RESEARCH	10.1007/s11356-020-07963-6
Moussaoui, LS; Desrichard, O; Milfont, TL	Do Environmental Prompts Work the Same for Everyone? A Test of Environmental Attitudes as a Moderator	FRONTIERS IN PSYCHOLOGY	10.3389/fpsyg.2019.03057
Tolppanen, S; Claudelin, A; Kang, JG	Pre-service Teachers' Knowledge and Perceptions of the Impact of Mitigative Climate Actions and Their Willingness to Act	RESEARCH IN SCIENCE EDUCATION	10.1007/s11165-020-09921-1
Moro, A; Holzer, A	A Framework to Predict Consumption Sustainability Levels of Individuals	SUSTAINABILITY	10.3390/su12041423
Piligrimiene, Z; Zukauskaite, A; Korzilius, H; Banyte, J; Dovaliene, A	Internal and External Determinants of Consumer Engagement in Sustainable Consumption	SUSTAINABILITY	10.3390/su12041349
Curtin, D; Jia, FL	Cooperation and Competition Impact Environmental Action: An Experimental Study in Social Dilemmas	SUSTAINABILITY	10.3390/su12031249
Liu, X; Wang, QC; Wei, HH; Chi, HL; Ma, YT; Jian, IY	Psychological and Demographic Factors Affecting Household Energy-Saving Intentions: A TPB-Based Study in Northwest China	SUSTAINABILITY	10.3390/su12030836
Zhou, XL; Tang, CC; Lv, XY; Xing, B	Visitor Engagement, Relationship Quality, and Environmentally Responsible Behavior	INTERNATIONAL JOURNAL OF ENVIRONMENTAL RESEARCH AND PUBLIC HEALTH	10.3390/ijerph17041151
Carrero, I; Valor, C; Redondo, R	Do All Dimensions of Sustainable Consumption Lead to Psychological Well-Being? Empirical Evidence from Young Consumers	JOURNAL OF AGRICULTURAL & ENVIRONMENTAL ETHICS	10.1007/s10806-019-09818-8
Vesely, S; Klockner, CA; Brick, C	Pro-environmental behavior as a signal of cooperativeness: Evidence from a social dilemma experiment	JOURNAL OF ENVIRONMENTAL PSYCHOLOGY	10.1016/j.jenvp.2019.101362
Ghesla, C; Grieder, M; Schmitz, J; Stadelmann, M	Pro-environmental incentives and loss aversion: A field experiment on electricity saving behavior	ENERGY POLICY	10.1016/j.enpol.2019.111131
Gur, N	Does social trust promote behaviour aimed at mitigating climate change?	ECONOMIC AFFAIRS	10.1111/ecaf.12384
Davis, MC; Unsworth, KL; Russell, SV; Galvan, JJ	Can green behaviors really be increased for all employees? Trade-offs for deep greens in a goal-oriented green human resource management intervention	BUSINESS STRATEGY AND THE ENVIRONMENT	10.1002/bse.2367
Poskus, MS	Normative Influence of pro-Environmental Intentions in Adolescents with Different Personality Types	CURRENT PSYCHOLOGY	10.1007/s12144-017-9759-5
Whitburn, J; Linklater, W; Abrahamse, W	Meta-analysis of human connection to nature and proenvironmental behavior	CONSERVATION BIOLOGY	10.1111/cobi.13381
Hamann, KRS; Reese, G	My Influence on the World (of Others): Goal Efficacy Beliefs and Efficacy Affect Predict Private, Public, and Activist Pro-environmental Behavior	JOURNAL OF SOCIAL ISSUES	10.1111/josi.12369
Lei, HD; Khan, I; Li, SP	The inhabitants' dual interest preferences and their impact on pro-environmental behavior in China	ENVIRONMENTAL SCIENCE AND POLLUTION RESEARCH	10.1007/s11356-020-07760-1
Wolske, KS; Gillingham, KT; Schultz, PW	Peer influence on household energy behaviours	NATURE ENERGY	10.1038/s41560-019-0541-9
Ng, YL	Uses and Gratifications of and Exposure to Nature 2.0 and Associated Interdependence With Nature and Pro-Environmental Behavior	SOCIAL SCIENCE COMPUTER REVIEW	10.1177/0894439320901490
Liobikiene, G; Liobikas, J; Brizga, J; Juknys, R	Materialistic values impact on pro-environmental behavior: The case of transition country as Lithuania	JOURNAL OF CLEANER PRODUCTION	10.1016/j.jclepro.2019.118859
Liu, MT; Liu, YD; Mo, ZY	Moral norm is the key An extension of the theory of planned behaviour (TPB) on Chinese consumers' green purchase intention	ASIA PACIFIC JOURNAL OF MARKETING AND LOGISTICS	10.1108/APJML-05-2019-0285
Ciocirlan, CE; Gregory-Smith, D; Manika, D; Wells, V	Using Values, Beliefs, and Norms to Predict Conserving Behaviors in Organizations	EUROPEAN MANAGEMENT REVIEW	10.1111/emre.12388
Johansson, LO; Barbopoulos, I; Olsson, LE	Deactivating economic motives in green consumption through social and moral salience	JOURNAL OF CONSUMER MARKETING	10.1108/JCM-10-2018-2904
Wang, R; Qi, R; Cheng, JH; Zhu, YG; Lu, PX	The behavior and cognition of ecological civilization among Chinese university students	JOURNAL OF CLEANER PRODUCTION	10.1016/j.jclepro.2019.118464
Hosta, M; Zabkar, V	Antecedents of Environmentally and Socially Responsible Sustainable Consumer Behavior	JOURNAL OF BUSINESS ETHICS	10.1007/s10551-019-04416-0
Coker, EN; van der Linden, S	Fleshing out the theory of planned of behavior: Meat consumption as an environmentally significant behavior	CURRENT PSYCHOLOGY	10.1007/s12144-019-00593-3
Munoz-Garcia, A; Villena-Martinez, MD	Sustainable Behavior among Spanish University Students in Terms of Dimensions of Religion and Spirituality	SUSTAINABILITY	10.3390/su12020470
Palomo-Velez, G; Buczny, J; Van Vugt, M	Encouraging Pro-Environmental Behaviors Through Children-Based Appeals: A Kin Selection Perspective	SUSTAINABILITY	10.3390/su12020748
Zhang, JC; Xie, CW; Morrison, AM; Zhang, K	Fostering Resident Pro-Environmental Behavior: The Roles of Destination Image and Confucian Culture	SUSTAINABILITY	10.3390/su12020597
Shimoda, A; Hayashi, H; Sussman, D; Nansai, K; Fukuba, I; Kawachi, I; Kondo, N	Our health, our planet: a cross-sectional analysis on the association between health consciousness and pro-environmental behavior among health professionals	INTERNATIONAL JOURNAL OF ENVIRONMENTAL HEALTH RESEARCH	10.1080/09603123.2019.1572871
Baird, J; Hutson, G; Plummer, R	Examining Links between Connections to Nature and Intentions for Pro-Environmental Behavior as Outcomes of NOLS	JOURNAL OF OUTDOOR RECREATION EDUCATION AND LEADERSHIP	10.18666/JOREL-2020-V12-I4-9992
Arya, B; Chaturvedi, S	Extending the Theory of Planned Behaviour to Explain Energy Saving Behaviour	ENVIRONMENTAL AND CLIMATE TECHNOLOGIES	10.2478/rtuect-2020-0032
Krepelkova, SD; Krajhanzl, J; Kroufek, R	THE INFLUENCE OF INTERACTION WITH NATURE IN CHILDHOOD ON FUTURE PRO-ENVIRONMENTAL BEHAVIOR	JOURNAL OF BALTIC SCIENCE EDUCATION	10.33225/jbse/20.19.536
Bhattacharyya, A; Biswas, K; Moyeen, A	Determinants of Pro-environmental Behaviours - A Cross Country Study of Would-be Managers	AUSTRALASIAN ACCOUNTING BUSINESS AND FINANCE JOURNAL	10.14453/aabfj.v14i2.5
Wang, B; Li, JH; Sun, A; Wang, YM; Wu, DT	Residents' Green Purchasing Intentions in a Developing-Country Context: Integrating PLS-SEM and MGA Methods	SUSTAINABILITY	10.3390/su12010030
Smaliukiene, R; Labutis, G; Juozapavicius, A	Pro-Environmental Energy Behavior in the Military: Assessing Behavior Change Factors at a Selected Military Unit	ENERGIES	10.3390/en13010219
Hoffmann, R; Muttarak, R	Greening through schooling: understanding the link between education and pro-environmental behavior in the Philippines	ENVIRONMENTAL RESEARCH LETTERS	10.1088/1748-9326/ab5ea0
Li, S; Zhao, FQ; Yu, GL	Ostracism and pro-environmental behavior: Roles of self-control and materialism	CHILDREN AND YOUTH SERVICES REVIEW	10.1016/j.childyouth.2019.104662
Gamma, K; Mai, RB; Loock, M	The Double-Edged Sword of Ethical Nudges: Does Inducing Hypocrisy Help or Hinder the Adoption of Pro-environmental Behaviors?	JOURNAL OF BUSINESS ETHICS	10.1007/s10551-018-3930-2
Binder, M; Blankenberg, AK; Guardiola, J	Does it have to be a sacrifice? Different notions of the good life, pro- environmental behavior and their heterogeneous impact on well-being	ECOLOGICAL ECONOMICS	10.1016/j.ecolecon.2019.106448
Zralek, J; Burgiel, A	Prospects for a Sustainable Future: Mapping Sustainable Behaviors According to Consumer Perceptions	REVIEW OF BUSINESS
Cheema, S; Afsar, B; Javed, F	Employees' corporate social responsibility perceptions and organizational citizenship behaviors for the environment: The mediating roles of organizational identification and environmental orientation fit	CORPORATE SOCIAL RESPONSIBILITY AND ENVIRONMENTAL MANAGEMENT	10.1002/csr.1769
Afsar, B; Umrani, WA	Corporate social responsibility and pro-environmental behavior at workplace: The role of moral reflectiveness, coworker advocacy, and environmental commitment	CORPORATE SOCIAL RESPONSIBILITY AND ENVIRONMENTAL MANAGEMENT	10.1002/csr.1777
Afsar, B; Maqsoom, A; Shahjehan, A; Afridi, SA; Nawaz, A; Fazliani, H	Responsible leadership and employee's proenvironmental behavior: The role of organizational commitment, green shared vision, and internal environmental locus of control	CORPORATE SOCIAL RESPONSIBILITY AND ENVIRONMENTAL MANAGEMENT	10.1002/csr.1806
Tarditi, C; Hahnel, UJJ; Jeanmonod, N; Sander, D; Brosch, T	Affective Dilemmas: The Impact of Trait Affect and State Emotion on Sustainable Consumption Decisions in a Social Dilemma Task	ENVIRONMENT AND BEHAVIOR	10.1177/0013916518787590
Lee, PS; Sung, YH; Wu, CC; Ho, LC; Chiou, WB	Using Episodic Future Thinking to Pre-Experience Climate Change Increases Pro-Environmental Behavior	ENVIRONMENT AND BEHAVIOR	10.1177/0013916518790590
Zhang, Y; Wu, S; Rasheed, MI	Conscientiousness and smartphone recycling intention: The moderating effect of risk perception	WASTE MANAGEMENT	10.1016/j.wasman.2019.09.040
Tian, HR; Zhang, J; Li, JJ	The relationship between pro-environmental attitude and employee green behavior: the role of motivational states and green work climate perceptions	ENVIRONMENTAL SCIENCE AND POLLUTION RESEARCH	10.1007/s11356-019-07393-z
Holmes, MR; Dodds, R; Frochot, I	At Home or Abroad, Does Our Behavior Change? Examining How Everyday Behavior Influences Sustainable Travel Behavior and Tourist Clusters	JOURNAL OF TRAVEL RESEARCH	10.1177/0047287519894070
Pei, ZJ	Roles of neighborhood ties, community attachment and local identity in residents' household waste recycling intention	JOURNAL OF CLEANER PRODUCTION	10.1016/j.jclepro.2019.118217
Shi, HX; Wang, SY; Guo, SD	Predicting the impacts of psychological factors and policy factors on individual's PM2.5 reduction behavior: An empirical study in China	JOURNAL OF CLEANER PRODUCTION	10.1016/j.jclepro.2019.118416
Leviston, Z; Uren, HV	Overestimating One's Green Behavior: Better-Than-Average Bias May Function to Reduce Perceived Personal Threat from Climate Change	JOURNAL OF SOCIAL ISSUES	10.1111/josi.12365
Lin, YH; Lee, TH	How do recreation experiences affect visitors' environmentally responsible behavior? Evidence from recreationists visiting ancient trails in Taiwan	JOURNAL OF SUSTAINABLE TOURISM	10.1080/09669582.2019.1701679
Lazaric, N; Le Guel, F; Belin, J; Oltra, V; Lavaud, S; Douai, A	Determinants of sustainable consumption in France: the importance of social influence and environmental values	JOURNAL OF EVOLUTIONARY ECONOMICS	10.1007/s00191-019-00654-7
Shi, XM; Song, Z	The Silent Majority: Local residents' environmental behavior and its influencing factors in coal mine area	JOURNAL OF CLEANER PRODUCTION	10.1016/j.jclepro.2019.118275
Wang, YX; Li, Y; Zhang, JY; Su, X	How impacting factors affect Chinese green purchasing behavior based on Fuzzy Cognitive Maps	JOURNAL OF CLEANER PRODUCTION	10.1016/j.jclepro.2019.118199
Jaini, A; Quoquab, F; Mohammad, J; Hussin, N	I buy green products, do you horizontal ellipsis ? The moderating effect of eWOM on green purchase behavior in Malaysian cosmetics industry	INTERNATIONAL JOURNAL OF PHARMACEUTICAL AND HEALTHCARE MARKETING	10.1108/IJPHM-02-2019-0017
Yang, LY; Jiang, Y; Zhang, W; Zhang, Q; Gong, H	An empirical examination of individual green policy perception and green behaviors	INTERNATIONAL JOURNAL OF MANPOWER	10.1108/IJM-09-2019-0455
Xu, J; Han, RX	The Influence of Place Attachment on Pro-Environmental Behaviors: The Moderating Effect of Social Media	INTERNATIONAL JOURNAL OF ENVIRONMENTAL RESEARCH AND PUBLIC HEALTH	10.3390/ijerph16245100
Chung, MG; Kang, H; Dietz, T; Jaimes, P; Liu, JG	Activating values for encouraging pro-environmental behavior: the role of religious fundamentalism and willingness to sacrifice	JOURNAL OF ENVIRONMENTAL STUDIES AND SCIENCES	10.1007/s13412-019-00562-z
Gokkir, B; Barkin, JS	Are liberal states greener? Political ideology and CO2 emissions in American states, 1980-2012	JOURNAL OF ENVIRONMENTAL STUDIES AND SCIENCES	10.1007/s13412-019-00563-y
Kaida, N; Kaida, K	Positive associations of optimism-pessimism orientation with pro-environmental behavior and subjective well-being: a longitudinal study on quality of life and everyday behavior	QUALITY OF LIFE RESEARCH	10.1007/s11136-019-02273-y
Jha, S; Kaechele, H; Sieber, S	Factors Influencing the Adoption of Water Conservation Technologies by Smallholder Farmer Households in Tanzania	WATER	10.3390/w11122640
Lorenzo-Romero, C; Alarcon-del-Amo, MD; Crespo-Jareno, JA	Cross-cultural analysis of the ecological behavior of Chilean and Spanish ecotourists: a structural model	ECOLOGY AND SOCIETY	10.5751/ES-11343-240438
Li, JJ; Zhang, J; Zhang, D; Ji, Q	Does gender inequality affect household green consumption behaviour in China?	ENERGY POLICY	10.1016/j.enpol.2019.111071
Loschelder, DD; Siepelmeyer, H; Fischer, D; Rubel, JA	Dynamic norms drive sustainable consumption: Norm-based nudging helps cafe customers to avoid disposable to-go-cups	JOURNAL OF ECONOMIC PSYCHOLOGY	10.1016/j.joep.2019.02.002
Hunt, CA; Harbor, LC	Pro-environmental tourism: Lessons from adventure, wellness and ecotourism (AWE) in Costa Rica	JOURNAL OF OUTDOOR RECREATION AND TOURISM-RESEARCH PLANNING AND MANAGEMENT	10.1016/j.jort.2018.11.007
Spur, N; Skornik, S; Sorgo, A	Influence of attitudinal dimensions on children's interest in preserving extensive grasslands	JOURNAL OF RURAL STUDIES	10.1016/j.jrurstud.2019.09.011
Wang, C; Zhang, JH; Cao, JJ; Duan, X; Hu, QX	The impact of behavioral reference on tourists' responsible environmental behaviors	SCIENCE OF THE TOTAL ENVIRONMENT	10.1016/j.scitotenv.2019.133698
Agovino, M; Cerciello, M; Musella, G	The effects of neighbour influence and cultural consumption on separate waste collection. Theoretical framework and empirical investigation	ECOLOGICAL ECONOMICS	10.1016/j.ecolecon.2019.106440
Farjam, M; Nikolaychuk, O; Bravo, G	Experimental evidence of an environmental attitude-behavior gap in high-cost situations	ECOLOGICAL ECONOMICS	10.1016/j.ecolecon.2019.106434
Mi, LY; Gan, XL; Xu, T; Long, RY; Qiao, LJ; Zhu, HL	A new perspective to promote organizational citizenship behaviour for the environment: The role of transformational leadership	JOURNAL OF CLEANER PRODUCTION	10.1016/j.jclepro.2019.118002
Tang, YM; Chen, SZ; Yuan, ZJ	The effects of hedonic, gain, and normative motives on sustainable consumption: Multiple mediating evidence from China	SUSTAINABLE DEVELOPMENT	10.1002/sd.2024
Moore, MM; Yang, JZ	Using Eco-Guilt to Motivate Environmental Behavior Change	ENVIRONMENTAL COMMUNICATION-A JOURNAL OF NATURE AND CULTURE	10.1080/17524032.2019.1692889
Abdullah, SINW; Samdin, Z; Ho, JA; Ng, SI	Sustainability of marine parks: Is knowledge-attitude-behaviour still relevant?	ENVIRONMENT DEVELOPMENT AND SUSTAINABILITY	10.1007/s10668-019-00524-z
Meijers, MHC; Remmelswaal, P; Wonneberger, A	Using Visual Impact Metaphors to Stimulate Environmentally Friendly Behavior: The Roles of Response Efficacy and Evaluative Persuasion Knowledge	ENVIRONMENTAL COMMUNICATION-A JOURNAL OF NATURE AND CULTURE	10.1080/17524032.2018.1544160
Hartley, K; Tortajada, C; Biswas, AK	A formal model concerning policy strategies to build public acceptance of potable water reuse	JOURNAL OF ENVIRONMENTAL MANAGEMENT	10.1016/j.jenvman.2019.109505
Helm, S; Serido, J; Ahn, SY; Ligon, V; Shim, S	Materialist values, financial and pro-environmental behaviors, and well-being	YOUNG CONSUMERS	10.1108/YC-10-2018-0867
Han, H; Moon, H; Hyun, SS	Uncovering the determinants of pro-environmental consumption for green hotels and green restaurants A mixed-method approach	INTERNATIONAL JOURNAL OF CONTEMPORARY HOSPITALITY MANAGEMENT	10.1108/IJCHM-04-2019-0354
Karpudewan, M	The relationships between values, belief, personal norms, and climate conserving behaviors of Malaysian primary school students	JOURNAL OF CLEANER PRODUCTION	10.1016/j.jclepro.2019.117748
Chan, HW; Pong, V; Tam, KP	Explaining participation in Earth Hour: the identity perspective and the theory of planned behavior	CLIMATIC CHANGE	10.1007/s10584-019-02554-y
Breadsell, JK; Eon, C; Morrison, GM	Understanding Resource Consumption in the Home, Community and Society through Behaviour and Social Practice Theories	SUSTAINABILITY	10.3390/su11226513
Wu, PJ; Wu, TJ; Yuan, KS	Green Information Promotes Employees' Voluntary Green Behavior via Work Values and Perceived Accountability	SUSTAINABILITY	10.3390/su11226335
Bergquist, M; Nilsson, A; Schultz, WP	A meta-analysis of field-experiments using social norms to promote pro-environmental behaviors	GLOBAL ENVIRONMENTAL CHANGE-HUMAN AND POLICY DIMENSIONS	10.1016/j.gloenvcha.2019.101941
Zheng, JJ; Yang, MM; Xu, MY; Zhao, C; Shao, C	An Empirical Study of the Impact of Social Interaction on Public Pro-Environmental Behavior	INTERNATIONAL JOURNAL OF ENVIRONMENTAL RESEARCH AND PUBLIC HEALTH	10.3390/ijerph16224405
Muhlisin, M; Rosiana, I; Rahayuningsih, Y; Suharyana, Y	The Efforts to Improve Environmental Behavior and Critical Thinking of Students through Guided Inquiry-Based Learning on Environmental Education-Based Science	JURNAL PENELITIAN DAN PEMBELAJARAN IPA	10.30870/jppi.v5i2.4681
Kim, A; Kim, Y; Han, K	A Cross Level Investigation on the Linkage Between Job Satisfaction and Voluntary Workplace Green Behavior	JOURNAL OF BUSINESS ETHICS	10.1007/s10551-018-3776-7
Kim, SH; Seock, YK	The roles of values and social norm on personal norms and pro-environmentally friendly apparel product purchasing behavior: The mediating role of personal norms	JOURNAL OF RETAILING AND CONSUMER SERVICES	10.1016/j.jretconser.2019.05.023
Gkargkavouzi, A; Halkos, G; Matsiori, S	How do motives and knowledge relate to intention to perform environmental behavior? Assessing the mediating role of constraints	ECOLOGICAL ECONOMICS	10.1016/j.ecolecon.2019.106394
Meijers, MHC; Noordewier, MK; Verlegh, PWJ; Zebregs, S; Smit, EG	Taking Close Others' Environmental Behavior Into Account When Striking the Moral Balance? Evidence for Vicarious Licensing, Not for Vicarious Cleansing	ENVIRONMENT AND BEHAVIOR	10.1177/0013916518773148
Ertz, M; Sarigollu, E	The Behavior-Attitude Relationship and Satisfaction in Proenvironmental Behavior	ENVIRONMENT AND BEHAVIOR	10.1177/0013916518783241
Kadic-Maglajlic, S; Arslanagic-Kalajdzic, M; Micevski, M; Dlacic, J; Zabkar, V	Being engaged is a good thing: Understanding sustainable consumption behavior among young adults	JOURNAL OF BUSINESS RESEARCH	10.1016/j.jbusres.2019.02.040
Mintz, KK; Kurman, J	A cross-cultural perspective on facilitators of recycling	ENVIRONMENT DEVELOPMENT AND SUSTAINABILITY	10.1007/s10668-019-00503-4
Uren, HV; Roberts, LD; Dzidic, PL; Leviston, Z	High-Status Pro-Environmental Behaviors: Costly, Effortful, and Visible	ENVIRONMENT AND BEHAVIOR	10.1177/0013916519882773
Arli, D; Badejo, A; Carlini, J; France, C; Jebarajakirthy, C; Knox, K; Pentecost, R; Perkins, H; Thaichon, P; Sarker, T; Wright, O	Predicting intention to recycle on the basis of the theory of planned behaviour	INTERNATIONAL JOURNAL OF NONPROFIT AND VOLUNTARY SECTOR MARKETING	10.1002/nvsm.1653
Balunde, A; Perlaviciute, G; Steg, L	The Relationship Between People's Environmental Considerations and Pro-environmental Behavior in Lithuania	FRONTIERS IN PSYCHOLOGY	10.3389/fpsyg.2019.02319
Hicklenton, C; Hine, DW; Loi, NM	Can work climate foster pro-environmental behavior inside and outside of the workplace?	PLOS ONE	10.1371/journal.pone.0223774
Cho, M	Campus sustainability An integrated model of college students' recycling behavior on campus	INTERNATIONAL JOURNAL OF SUSTAINABILITY IN HIGHER EDUCATION	10.1108/IJSHE-06-2018-0107
Kunamaneni, S; Jassi, S; Hoang, D	Promoting reuse behaviour: Challenges and strategies for repeat purchase, low-involvement products	SUSTAINABLE PRODUCTION AND CONSUMPTION	10.1016/j.spc.2019.07.001
Gholamzadehmir, M; Sparks, P; Farsides, T	Moral licensing, moral cleansing and pro-environmental behaviour: The moderating role of pro-environmental attitudes	JOURNAL OF ENVIRONMENTAL PSYCHOLOGY	10.1016/j.jenvp.2019.101334
Simrnons, EC; Fielding, KS	Psychological predictors of fishing and waste management intentions in Indonesian coastal communities	JOURNAL OF ENVIRONMENTAL PSYCHOLOGY	10.1016/j.jenvp.2019.101324
Jahanshahi, AA; Brem, A; Gholami, H	Working in a Physically Dangerous Work Environment: Employee Vitality and Sustainable Behavior	SUSTAINABILITY	10.3390/su11195170
Poskus, MS; Valickiene, RP; Kuzinas, A	The Effects of Descriptive Imagery and Appeals on Emotions and Intentions Related to Pro-Environmental Behavior	SUSTAINABILITY	10.3390/su11195257
Tam, KP	Anthropomorphism of Nature, Environmental Guilt, and Pro-Environmental Behavior	SUSTAINABILITY	10.3390/su11195430
Zannakis, M; Molander, S; Johansson, LO	On the Relationship between Pro-Environmental Behavior, Experienced Monetary Costs, and Psychological Gains	SUSTAINABILITY	10.3390/su11195467
Zhang, YJ; Luo, YL; Zhang, XJ; Zhao, J	How Green Human Resource Management Can Promote Green Employee Behavior in China: A Technology Acceptance Model Perspective	SUSTAINABILITY	10.3390/su11195408
Pradhananga, AK; Davenport, MA	Predicting Farmer Adoption of Water Conservation Practices Using a Norm-based Moral Obligation Model	ENVIRONMENTAL MANAGEMENT	10.1007/s00267-019-01186-3
Hegtvedt, KA; Parris, CL; Johnson, C	Framing and Feeling Fuel Environmentally Responsible Behaviors of Black Residents in the United States	SOCIOLOGICAL PERSPECTIVES	10.1177/0731121419852946
Yu, TK; Lin, FY; Kao, KY; Chao, CM; Yu, TY	An innovative environmental citizen behavior model: Recycling intention as climate change mitigation strategies	JOURNAL OF ENVIRONMENTAL MANAGEMENT	10.1016/j.jenvman.2019.06.101
Koop, SHA; Van Dorssen, AJ; Brouwer, S	Enhancing domestic water conservation behaviour: A review of empirical studies on influencing tactics	JOURNAL OF ENVIRONMENTAL MANAGEMENT	10.1016/j.jenvman.2019.06.126
Casalo, LV; Escario, JJ; Rodriguez-Sanchez, C	Analyzing differences between different types of pro-environmental behaviors: Do attitude intensity and type of knowledge matter?	RESOURCES CONSERVATION AND RECYCLING	10.1016/j.resconrec.2019.05.024
Rajapaksa, D; Gifford, R; Torgler, B; Garcia-Valinas, M; Athukorala, W; Managi, S; Wilson, C	Do monetary and non-monetary incentives influence environmental attitudes and behavior? Evidence from an experimental analysis	RESOURCES CONSERVATION AND RECYCLING	10.1016/j.resconrec.2019.05.034
Chakravarty, S; Mishra, R	Using social norms to reduce paper waste: Results from a field experiment in the Indian Information Technology sector	ECOLOGICAL ECONOMICS	10.1016/j.ecolecon.2019.106356
D'Amato, A; Giaccherini, M; ZOli, M	The Role of Information Sources and Providers in Shaping Green Behaviors. Evidence from Europe	ECOLOGICAL ECONOMICS	10.1016/j.ecolecon.2019.04.004
Piyapong, J	Factors Affecting Environmental Activism, Nonactivist Behaviors, and the Private Sphere Green Behaviors of Thai University Students	EDUCATION AND URBAN SOCIETY	10.1177/0013124519877149
Suganthi, L	Examining the relationship between corporate social responsibility, performance, employees' pro-environmental behavior at work with green practices as mediator	JOURNAL OF CLEANER PRODUCTION	10.1016/j.jclepro.2019.05.295
Chakraborty, A; Singh, MP; Roy, M	Educators' value orientations endorsing their willingness to participate in sustainable activities: A study from Indian higher education institutions	STUDIES IN HIGHER EDUCATION	10.1080/03075079.2019.1666260
Qu, M; Lin, Y; Haider, P	Analysis of Chinese pupils' intents in using bioenergy through the application of structural equation modeling approach	JOURNAL OF CLEANER PRODUCTION	10.1016/j.jclepro.2019.05.242
Nguyen, N; Greenland, S; Lobo, A; Nguyen, HV	Demographics of sustainable technology consumption in an emerging market: the significance of education to energy efficient appliance adoption	SOCIAL RESPONSIBILITY JOURNAL	10.1108/SRJ-11-2018-0312
Otto, S; Evans, GW; Moon, MJ; Kaiser, FG	The development of children's environmental attitude and behavior	GLOBAL ENVIRONMENTAL CHANGE-HUMAN AND POLICY DIMENSIONS	10.1016/j.gloenvcha.2019.101947
Mi, LY; Xu, T; Gan, XL; Chen, H; Qiao, LJ; Zhu, HL	How to Motivate Employees' Environmental Citizenship Behavior through Perceived Interpersonal Circle Power? A New Perspective from Chinese Circle Culture	SUSTAINABILITY	10.3390/su11174549
Farani, AY; Mohammadi, Y; Ghahremani, F	Modeling farmers' responsible environmental attitude and behaviour: a case from Iran	ENVIRONMENTAL SCIENCE AND POLLUTION RESEARCH	10.1007/s11356-019-06040-x
Al Mamun, A; Masud, MM; Fazal, SA; Muniady, R	Green vehicle adoption behavior among low-income households: evidence from coastal Malaysia	ENVIRONMENTAL SCIENCE AND POLLUTION RESEARCH	10.1007/s11356-019-05908-2
Ng, S; Basu, S	Global Identity and Preference for Environmentally Friendly Products: The Role of Personal Responsibility	JOURNAL OF CROSS-CULTURAL PSYCHOLOGY	10.1177/0022022119873432
van Riper, C; Winkler-Schor, S; Foelske, L; Keller, R; Braito, M; Raymond, C; Eriksson, M; Golebie, E; Johnson, D	Integrating multi-level values and pro-environmental behavior in a US protected area	SUSTAINABILITY SCIENCE	10.1007/s11625-019-00677-w
Gkargkavouzi, A; Halkos, G; Matsiori, S	Environmental behavior in a private-sphere context: Integrating theories of planned behavior and value belief norm, self-identity and habit	RESOURCES CONSERVATION AND RECYCLING	10.1016/j.resconrec.2019.01.039
Desrochers, JE; Albert, G; Milfont, TL; Kelly, B; Arnocky, S	Does personality mediate the relationship between sex and environmentalism?	PERSONALITY AND INDIVIDUAL DIFFERENCES	10.1016/j.paid.2019.04.026
Han, JH; Oh, CO	The Causal Mechanisms of Environmentally Responsible Behaviors Using Value Orientations and Recreation Specialization	LEISURE SCIENCES	10.1080/01490400.2018.1491352
Alazaizeh, MM; Jamaliah, MM; Mgonja, JT; Ababneh, A	Tour guide performance and sustainable visitor behavior at cultural heritage sites	JOURNAL OF SUSTAINABLE TOURISM	10.1080/09669582.2019.1658766
Afsar, B; Al-Ghazali, BM; Rehman, ZU; Umrani, WA	The moderating effects of employee corporate social responsibility motive attributions (substantive and symbolic) between corporate social responsibility perceptions and voluntary pro-environmental behavior	CORPORATE SOCIAL RESPONSIBILITY AND ENVIRONMENTAL MANAGEMENT	10.1002/csr.1843
[Anonymous]	Boosting organizational identification through environmental CSR The role of employee empathy in driving pro-environmental behavior	ANNALS IN SOCIAL RESPONSIBILITY	10.1108/ASR-08-2019-055
Harmon, D; Gauvain, M	Influence of Internet-Based Messages and Personal Motivations on Water-Use Decisions	BASIC AND APPLIED SOCIAL PSYCHOLOGY	10.1080/01973533.2019.1654866
Khan, MAS; Du, JG; Ali, M; Saleem, S; Usman, M	Interrelations Between Ethical Leadership, Green Psychological Climate, and Organizational Environmental Citizenship Behavior: A Moderated Mediation Model	FRONTIERS IN PSYCHOLOGY	10.3389/fpsyg.2019.01977
Bussing, AG; Thielking, A; Menzel, S	Can a Like Save the Planet? Comparing Antecedents of and Correlations Between Environmental Liking on Social Media, Money Donation, and Volunteering	FRONTIERS IN PSYCHOLOGY	10.3389/fpsyg.2019.01989
Gao, S; Li, WM; Ling, S; Dou, X; Liu, XZ	An Empirical Study on the Influence Path of Environmental Risk Perception on Behavioral Responses In China	INTERNATIONAL JOURNAL OF ENVIRONMENTAL RESEARCH AND PUBLIC HEALTH	10.3390/ijerph16162856
Salvador, RO; Burciaga, A	Organizational environmental orientation and employee environmental in-role behaviors: A cross-level study	BUSINESS ETHICS-A EUROPEAN REVIEW	10.1111/beer.12241
Kautish, P; Paul, J; Sharma, R	The moderating influence of environmental consciousness and recycling intentions on green purchase behavior	JOURNAL OF CLEANER PRODUCTION	10.1016/j.jclepro.2019.04.389
Zhang, HM; Zhang, YC	Comparing fsQCA with PLS-SEM: predicting intended car use by national park tourists	TOURISM GEOGRAPHIES	10.1080/14616688.2018.1540652
Chaudhary, R	Green Human Resource Management and Employee Green Behavior: An Empirical Analysis	CORPORATE SOCIAL RESPONSIBILITY AND ENVIRONMENTAL MANAGEMENT	10.1002/csr.1827
Ansu-Mensah, P; Bein, MA	Towards sustainable consumption: Predicting the impact of social-psychological factors on energy conservation intentions in Northern Cyprus	NATURAL RESOURCES FORUM	10.1111/1477-8947.12174
Eby, B; Carrico, AR; Truelove, HB	The influence of environmental identity labeling on the uptake of pro-environmental behaviors	CLIMATIC CHANGE	10.1007/s10584-019-02501-x
Whitburn, J; Linklater, WL; Milfont, TL	Exposure to Urban Nature and Tree Planting Are Related to Pro-Environmental Behavior via Connection to Nature, the Use of Nature for Psychological Restoration, and Environmental Attitudes	ENVIRONMENT AND BEHAVIOR	10.1177/0013916517751009
Leoniak, KJ; Cwalina, W	The role of normative prompts and norm support cues in promoting light-switching behavior: A field study	JOURNAL OF ENVIRONMENTAL PSYCHOLOGY	10.1016/j.jenvp.2019.04.014
Hoogendoorn, G; Sutterlin, B; Siegrist, M	When good intentions go bad: The biased perception of the environmental impact of a behavior due to reliance on an actor's behavioral intention	JOURNAL OF ENVIRONMENTAL PSYCHOLOGY	10.1016/j.jenvp.2019.05.003
Geiger, JL; Steg, L; van der Werff, E; Unal, AB	A meta-analysis of factors related to recycling	JOURNAL OF ENVIRONMENTAL PSYCHOLOGY	10.1016/j.jenvp.2019.05.004
Yu, TK; Chang, YJ; Chang, IC; Yu, TY	A pro-environmental behavior model for investigating the roles of social norm, risk perception, and place attachment on adaptation strategies of climate change	ENVIRONMENTAL SCIENCE AND POLLUTION RESEARCH	10.1007/s11356-019-05806-7
Rezapouraghdam, H; Alipour, H; Arasli, H	Workplace spirituality and organization sustainability: a theoretical perspective on hospitality employees' sustainable behavior	ENVIRONMENT DEVELOPMENT AND SUSTAINABILITY	10.1007/s10668-018-0120-4
Moyer-Guse, E; Tchernev, JM; Walther-Martin, W	The Persuasiveness of a Humorous Environmental Narrative Combined With an Explicit Persuasive Appeal	SCIENCE COMMUNICATION	10.1177/1075547019862553
Paille, P; Raineri, N; Boiral, O	Environmental Behavior On and Off the Job: A Configurational Approach	JOURNAL OF BUSINESS ETHICS	10.1007/s10551-017-3758-1
Hung, MF; Chang, CT; Shaw, D	Individuals' intentions to mitigate air pollution: Vehicles, household appliances, and religious practices	JOURNAL OF CLEANER PRODUCTION	10.1016/j.jclepro.2019.04.163
Raza, MH; Abid, M; Yan, TW; Naqvi, SAA; Akhtar, S; Faisal, M	Understanding farmers' intentions to adopt sustainable crop residue management practices: A structural equation modeling approach	JOURNAL OF CLEANER PRODUCTION	10.1016/j.jclepro.2019.04.244
Ebersbach, M; Malkus, D; Ernst, A	Factors that affect primary school children's sustainable behavior in a resource dilemma	JOURNAL OF EXPERIMENTAL CHILD PSYCHOLOGY	10.1016/j.jecp.2019.03.007
Yang, XC; Zhang, L	Diagnose barriers to sustainable development: A study on desensitization in urban residents' green purchasing behavior	SUSTAINABLE DEVELOPMENT	10.1002/sd.1978
Bilandzic, H; Sukalla, F	The Role of Fictional Film Exposure and Narrative Engagement for Personal Norms, Guilt and Intentions to Protect The Climate	ENVIRONMENTAL COMMUNICATION-A JOURNAL OF NATURE AND CULTURE	10.1080/17524032.2019.1575259
Nimri, R; Patiar, A; Kensbock, S; Jin, X	Consumers' Intention to Stay in Green Hotels in Australia: Theorization and Implications	JOURNAL OF HOSPITALITY & TOURISM RESEARCH	10.1177/1096348019862602
Wi, A; Chang, CH	Promoting pro-environmental behaviour in a community in Singapore ? from raising awareness to behavioural change	ENVIRONMENTAL EDUCATION RESEARCH	10.1080/13504622.2018.1528496
Han, H; Lee, S; Al-Ansi, A; Kim, HC; Ryu, HB; Kim, JJ; Kim, W	Convention Tourism and Sustainability: Exploring Influencing Factors on Delegate Green Behavior That Reduce Environmental Impacts	SUSTAINABILITY	10.3390/su11143903
Kim, T; Yun, SM	How Will Changes toward Pro-Environmental Behavior Play in Customers' Perceived Value of Environmental Concerns at Coffee Shops?	SUSTAINABILITY	10.3390/su11143816
Torres, HR; Reynolds, CJ; Lewis, A; Muller-Karger, F; Alsharif, K; Mastenbrook, K	Examining youth perceptions and social contexts of litter to improve marine debris environmental education	ENVIRONMENTAL EDUCATION RESEARCH	10.1080/13504622.2019.1633274
Lionco, A; Ribeiro, I; Johann, JA; Bertolini, GRF	Young Brazilians' purchase intention towards jeans made of Tencel (R) fibers	REVISTA BRASILEIRA DE MARKETING	10.5585/remark.v18i3.16370
Keizer, M; Sargisson, RJ; van Zomeren, M; Steg, L	When personal norms predict the acceptability of push and pull car-reduction policies: Testing the ABC model and low-cost hypothesis	TRANSPORTATION RESEARCH PART F-TRAFFIC PSYCHOLOGY AND BEHAVIOUR	10.1016/j.trf.2019.06.005
Tezel, E; Giritli, H	Understanding pro-environmental workplace behavior: a comparative study	FACILITIES	10.1108/F-12-2017-0134
Petrescu-Mag, RM; Banatean-Dunea, I; Vesa, SC; Copacinschi, S; Petrescu, DC	What Do Romanian Farmers Think about the Effects of Pesticides? Perceptions and Willingness to Pay for Bio-Pesticides	SUSTAINABILITY	10.3390/su11133628
Xu, YX; Wei, XC; Chen, SC	Determinants and Mechanisms of Tourists' Environmentally Responsible Behavior: Applying and Extending the Value-Identity-Personal Norm Model in China	SUSTAINABILITY	10.3390/su11133711
Amatulli, C; De Angelis, M; Peluso, AM; Soscia, I; Guido, G	The Effect of Negative Message Framing on Green Consumption: An Investigation of the Role of Shame	JOURNAL OF BUSINESS ETHICS	10.1007/s10551-017-3644-x
Gutsche, G	Individual and Regional Christian Religion and the Consideration of Sustainable Criteria in Consumption and Investment Decisions: An Exploratory Econometric Analysis	JOURNAL OF BUSINESS ETHICS	10.1007/s10551-017-3668-2
Wu, GQ; Hong, J; Thakuriah, P	Assessing the relationships between young adults' travel and use of the internet over time	TRANSPORTATION RESEARCH PART A-POLICY AND PRACTICE	10.1016/j.tra.2019.05.002
Engler, A; Poortvliet, PM; Klerkx, L	Toward understanding conservation behavior in agriculture as a dynamic and mutually responsive process between individuals and the social system	JOURNAL OF SOIL AND WATER CONSERVATION	10.2489/jswc.74.4.74A
Habich-Sobiegalla, S; Kostka, G; Anzinger, N	Citizens' electric vehicle purchase intentions in China: An analysis of micro-level and macro-level factors	TRANSPORT POLICY	10.1016/j.tranpol.2019.05.008
Dhandra, TK	Achieving triple dividend through mindfulness: More sustainable consumption, less unsustainable consumption and more life satisfaction	ECOLOGICAL ECONOMICS	10.1016/j.ecolecon.2019.03.021
Minelgaite, A; Liobikiene, G	The problem of not waste sorting behaviour, comparison of waste sorters and non-sorters in European Union: Cross-cultural analysis	SCIENCE OF THE TOTAL ENVIRONMENT	10.1016/j.scitotenv.2019.03.342
Li, D; Zhao, LM; Ma, S; Shao, S; Zhang, LX	What influences an individual's pro-environmental behavior? A literature review	RESOURCES CONSERVATION AND RECYCLING	10.1016/j.resconrec.2019.03.024
Yang, XS; Weber, A	Who can improve the environment-Me or the powerful others? An integrative approach to locus of control and pro-environmental behavior in China	RESOURCES CONSERVATION AND RECYCLING	10.1016/j.resconrec.2019.03.005
Marshall, NA; Thiault, L; Beeden, A; Beeden, R; Benham, C; Curnock, MI; Diedrich, A; Gurney, GG; Jones, L; Marshall, PA; Nakamura, N; Pert, P	Our Environmental Value Orientations Influence How We Respond to Climate Change	FRONTIERS IN PSYCHOLOGY	10.3389/fpsyg.2019.00938
Briscoe, MD; Givens, JE; Hazboun, S; Krannich, RS	At home, in public, and in between: gender differences in public, private and transportation pro-environmental behaviors in the US Intermountain West	ENVIRONMENTAL SOCIOLOGY	10.1080/23251042.2019.1628333
Kim, MS; Stepchenkova, S	Altruistic values and environmental knowledge as triggers of pro-environmental behavior among tourists	CURRENT ISSUES IN TOURISM	10.1080/13683500.2019.1628188
Lopez-Odar, D; Alvarez-Risco, A; Vara-Horna, A; Chafloque-Cespedes, R; Sekar, MC	Validity and reliability of the questionnaire that evaluates factors associated with perceived environmental behavior and perceived ecological purchasing behavior in Peruvian consumers	SOCIAL RESPONSIBILITY JOURNAL	10.1108/SRJ-08-2018-0201
Li, WY; Tian, LX; Gao, XY; Pan, BR	Impacts of information diffusion on green behavior spreading in multiplex networks	JOURNAL OF CLEANER PRODUCTION	10.1016/j.jclepro.2019.03.067
Nash, N; Whitmarsh, L; Capstick, S; Thogersen, J; Gouveia, V; Araujo, RDR; Herder, MK; Wang, X; Liu, YB	Reflecting on Behavioral Spillover in Context: How Do Behavioral Motivations and Awareness Catalyze Other Environmentally Responsible Actions in Brazil, China, and Denmark?	FRONTIERS IN PSYCHOLOGY	10.3389/fpsyg.2019.00788
Liobikiene, G; Poskus, MS	The Importance of Environmental Knowledge for Private and Public Sphere Pro-Environmental Behavior: Modifying the Value-Belief-Norm Theory	SUSTAINABILITY	10.3390/su11123324
Nian, SF; Zhang, HL; Mao, L; Zhao, WJ; Zhang, H; Lu, YH; Zhang, YY; Xu, YF	How Outstanding Universal Value, Service Quality and Place Attachment Influences Tourist Intention Towards World Heritage Conservation: A Case Study of Mount Sanqingshan National Park, China	SUSTAINABILITY	10.3390/su11123321
Komatsu, H; Rappleye, J; Silova, I	Culture and the Independent Self: Obstacles to environmental sustainability?	ANTHROPOCENE	10.1016/j.ancene.2019.100198
Sovacool, BK; Abrahamse, W; Zhang, L; Ren, JZ	Pleasure or profit? Surveying the purchasing intentions of potential electric vehicle adopters in China	TRANSPORTATION RESEARCH PART A-POLICY AND PRACTICE	10.1016/j.tra.2019.03.002
Lange, F; Dewitte, S	Measuring pro-environmental behavior: Review and recommendations	JOURNAL OF ENVIRONMENTAL PSYCHOLOGY	10.1016/j.jenvp.2019.04.009
Urban, J; Bahnik, S; Kohlova, MB	Green consumption does not make people cheat: Three attempts to replicate moral licensing effect due to pro-environmental behavior	JOURNAL OF ENVIRONMENTAL PSYCHOLOGY	10.1016/j.jenvp.2019.01.011
Das, AK; Biswas, SR; Jilani, MMAK; Uddin, MA	Corporate Environmental Strategy and Voluntary Environmental BehaviorMediating Effect of Psychological Green Climate	SUSTAINABILITY	10.3390/su11113123
Gotlieb, MR	Environmental Action at the Checkout Line: A Functional Approach to Green Consumer Behavior	SOCIAL MARKETING QUARTERLY	10.1177/1524500418820542
Koh, YTR	Attitude, behaviour and choice: the role of psychosocial drivers in water demand management in Singapore	INTERNATIONAL JOURNAL OF WATER RESOURCES DEVELOPMENT	10.1080/07900627.2019.1617114
Daxini, A; Ryan, M; O'Donoghue, C; Barnes, AP	Understanding farmers' intentions to follow a nutrient management plan using the theory of planned behaviour	LAND USE POLICY	10.1016/j.landusepol.2019.04.002
Davino, C; Vinzi, VE; Santacreu-Vasut, E; Vranceanu, R	An Attitude Model of Environmental Action: Evidence from Developing and Developed Countries	SOCIAL INDICATORS RESEARCH	10.1007/s11205-018-1983-3
Gkargkavouzi, A; Halkos, G; Matsiori, S	A Multi-dimensional Measure of Environmental Behavior: Exploring the Predictive Power of Connectedness to Nature, Ecological Worldview and Environmental Concern	SOCIAL INDICATORS RESEARCH	10.1007/s11205-018-1999-8
Valizadeh, N; Bijani, M; Hayati, D; Haghighi, NF	Social-cognitive conceptualization of Iranian farmers' water conservation behavior	HYDROGEOLOGY JOURNAL	10.1007/s10040-018-01915-8
Okumus, F; Koseoglu, MA; Chan, E; Hon, A; Avci, U	How do hotel employee's environmental attitudes and intentions to implement green practices relate to their ecological behavior?	JOURNAL OF HOSPITALITY AND TOURISM MANAGEMENT	10.1016/j.jhtm.2019.04.008
Mintz, KK; Henn, L; Park, J; Kurman, J	What predicts household waste management behaviors? Culture and type of behavior as moderators	RESOURCES CONSERVATION AND RECYCLING	10.1016/j.resconrec.2019.01.045
Islam, M; Managi, S	Green growth and pro-environmental behavior: Sustainable resource management using natural capital accounting in India	RESOURCES CONSERVATION AND RECYCLING	10.1016/j.resconrec.2019.02.027
Song, Y; Zhao, CN; Zhang, M	Does haze pollution promote the consumption of energy-saving appliances in China? An empirical study based on norm activation model	RESOURCES CONSERVATION AND RECYCLING	10.1016/j.resconrec.2019.02.041
Lopes, JRN; Kalid, RD; Rodriguez, JLM; Avila, S	A new model for assessing industrial worker behavior regarding energy saving considering the theory of planned behavior, norm activation model and human reliability	RESOURCES CONSERVATION AND RECYCLING	10.1016/j.resconrec.2019.02.042
Geiger, N; Swim, JK; Glenna, L	Spread the Green Word: A Social Community Perspective Into Environmentally Sustainable Behavior	ENVIRONMENT AND BEHAVIOR	10.1177/0013916518812925
Ivlevs, A	Adverse Welfare Shocks and Pro-Environmental Behavior: Evidence from the Global Economic Crisis	REVIEW OF INCOME AND WEALTH	10.1111/roiw.12355
Ponce, P; Alvarado, R; Ponce, K; Alvarado, R; Granda, D; Yaguan, K	Green returns of labor income and human capital: Empirical evidence of the environmental behavior of households in developing countries	ECOLOGICAL ECONOMICS	10.1016/j.ecolecon.2019.02.012
Quaglione, D; Cassetta, E; Crociata, A; Marra, A; Sarra, A	An assessment of the role of cultural capital on sustainable mobility behaviours: Conceptual framework and empirical evidence	SOCIO-ECONOMIC PLANNING SCIENCES	10.1016/j.seps.2018.07.005
Koklic, MK; Golob, U; Podnar, K; Zabkar, V	The interplay of past consumption, attitudes and personal norms in organic food buying	APPETITE	10.1016/j.appet.2019.02.010
Su, LJ; Swanson, SR	Perceived corporate social responsibility's impact on the well-being and supportive green behaviors of hotel employees: The mediating role of the employee-corporate relationship	TOURISM MANAGEMENT	10.1016/j.tourman.2019.01.009
MacIntyre, TE; Walkin, AM; Beckmann, J; Calogiuri, G; Gritzka, S; Oliver, G; Donnelly, AA; Warrington, G	An Exploratory Study of Extreme Sport Athletes' Nature Interactions: From Well-Being to Pro-environmental Behavior	FRONTIERS IN PSYCHOLOGY	10.3389/fpsyg.2019.01233
Capstick, S; Whitmarsh, L; Nash, N; Haggar, P; Lord, J	Compensatory and Catalyzing Beliefs: Their Relationship to Pro-environmental Behavior and Behavioral Spillover in Seven Countries	FRONTIERS IN PSYCHOLOGY	10.3389/fpsyg.2019.00963
Wu, WN; Liu, LY; Brough, C	No time for composting: Subjective time pressure as a barrier to citizen engagement in curbside composting	WASTE MANAGEMENT	10.1016/j.wasman.2019.04.057
Brugger, A; Hochli, B	The Role of Attitude Strength in Behavioral Spillover: Attitude Matters-But Not Necessarily as a Moderator	FRONTIERS IN PSYCHOLOGY	10.3389/fpsyg.2019.01018
Keller, A; Eisen, C; Hanss, D	Lessons Learned From Applications of the Stage Model of Self-Regulated Behavioral Change: A Review	FRONTIERS IN PSYCHOLOGY	10.3389/fpsyg.2019.01091
Zhang, HM; Zhang, YC; Song, ZB; Lew, AA	Assessment bias of environmental quality (AEQ), consideration of future consequences (CFC), and environmentally responsible behavior (ERB) in tourism	JOURNAL OF SUSTAINABLE TOURISM	10.1080/09669582.2019.1597102
Chen, FY; Chen, H; Wu, MF; Li, SS; Long, RY	Research on the Driving Mechanism of Waste Separation Behavior: Based on Qualitative Analysis of Chinese Urban Residents	INTERNATIONAL JOURNAL OF ENVIRONMENTAL RESEARCH AND PUBLIC HEALTH	10.3390/ijerph16101859
Shen, L; Si, HY; Yu, L; Si, HL	Factors Influencing Young People's Intention toward Municipal Solid Waste Sorting	INTERNATIONAL JOURNAL OF ENVIRONMENTAL RESEARCH AND PUBLIC HEALTH	10.3390/ijerph16101708
Howell, L; Fielding, R	Motivating sustainable behavior: waste management and freshwater production on the Caribbean island of Saint Barthelemy	ISLAND STUDIES JOURNAL	10.24043/isj.74
Khan, K; Hameed, I	Determinants of sustainable consumption in high and low involvement product categories	AMAZONIA INVESTIGA
Morris, BS; Chrysochou, P; Christensen, JD; Orquin, JL; Barraza, J; Zak, PJ; Mitkidis, P	Stories vs. facts: triggering emotion and action-taking on climate change	CLIMATIC CHANGE	10.1007/s10584-019-02425-6
Mankad, A; Walton, A; Gardner, J	Psychological predictors of public acceptance for urban stormwater reuse	JOURNAL OF HYDROLOGY	10.1016/j.jhydrol.2019.03.018
Meloni, A; Fornara, F; Carrus, G	Predicting pro-environmental behaviors in the urban context: The direct or moderated effect of urban stress, city identity, and worldviews	CITIES	10.1016/j.cities.2019.01.001
Enzler, HB; Diekmann, A	All talk and no action? An analysis of environmental concern, income and greenhouse gas emissions in Switzerland	ENERGY RESEARCH & SOCIAL SCIENCE	10.1016/j.erss.2019.01.001
Isaksson, C; Hiller, C; Lane, AL	Active, passive, non-existing or conditional? Social relations shaping energy use at workplaces	ENERGY RESEARCH & SOCIAL SCIENCE	10.1016/j.erss.2018.12.014
Li, D; Xu, XJ; Chen, CF; Menassa, C	Understanding energy-saving behaviors in the American workplace: A unified theory of motivation, opportunity, and ability	ENERGY RESEARCH & SOCIAL SCIENCE	10.1016/j.erss.2019.01.020
Chen, MF	Social representations of climate change and pro-environmental behavior intentions in Taiwan	INTERNATIONAL SOCIOLOGY	10.1177/0268580919832737
Sheng, GH; Xie, F; Gong, SY; Pan, H	The role of cultural values in green purchasing intention: Empirical evidence from Chinese consumers	INTERNATIONAL JOURNAL OF CONSUMER STUDIES	10.1111/ijcs.12513
Wang, YD; Liang, JP; Yang, J; Ma, XX; Li, XQ; Wu, J; Yang, GH; Ren, GX; Feng, YZ	Analysis of the environmental behavior of farmers for non-point source pollution control and management: An integration of the theory of planned behavior and the protection motivation theory	JOURNAL OF ENVIRONMENTAL MANAGEMENT	10.1016/j.jenvman.2019.02.070
Shi, D; Wang, L; Wang, ZX	What affects individual energy conservation behavior: Personal habits, external conditions or values? An empirical study based on a survey of college students	ENERGY POLICY	10.1016/j.enpol.2018.12.061
White, K; Habib, R; Hardisty, DJ	How to SHIFT Consumer Behaviors to be More Sustainable: A Literature Review and Guiding Framework	JOURNAL OF MARKETING	10.1177/0022242919825649
Banwo, AO; Du, JG	Workplace pro-environmental behaviors in small and medium-sized enterprises: an employee level analysis	JOURNAL OF GLOBAL ENTREPRENEURSHIP RESEARCH	10.1186/s40497-019-0156-4
Sharma, A; Foropon, C	Green product attributes and green purchase behavior A theory of planned behavior perspective with implications for circular economy	MANAGEMENT DECISION	10.1108/MD-10-2018-1092
Setiawan, RP; Kaneko, S; Kawata, K	Impacts of pecuniary and non-pecuniary information on pro-environmental behavior: A household waste collection and disposal program in Surabaya city	WASTE MANAGEMENT	10.1016/j.wasman.2019.04.015
Rosa, CD; Collado, S	Experiences in Nature and Environmental Attitudes and Behaviors: Setting the Ground for Future Research	FRONTIERS IN PSYCHOLOGY	10.3389/fpsyg.2019.00763
Gould, RK; Ardoin, NM; Thomsen, JM; Roth, NW	Exploring connections between environmental learning and behavior through four everyday-life case studies	ENVIRONMENTAL EDUCATION RESEARCH	10.1080/13504622.2018.1510903
Oliver, J; Benjamin, S; Leonard, H	Recycling on vacation: Does pro-environmental behavior change when consumers travel?	JOURNAL OF GLOBAL SCHOLARS OF MARKETING SCIENCE	10.1080/21639159.2019.1577158
Arnadottir, A; Czepkiewicz, M; Heinonen, J	The Geographical Distribution and Correlates of Pro-Environmental Attitudes and Behaviors in an Urban Region	ENERGIES	10.3390/en12081540
Dopelt, K; Radon, P; Davidovitch, N	Environmental Effects of the Livestock Industry: The Relationship between Knowledge, Attitudes, and Behavior among Students in Israel	INTERNATIONAL JOURNAL OF ENVIRONMENTAL RESEARCH AND PUBLIC HEALTH	10.3390/ijerph16081359
Geiger, SM; Geiger, M; Wilhelm, O	Environment-Specific vs. Genera Knowledge and Their Role in Pro-environmental Behavior	FRONTIERS IN PSYCHOLOGY	10.3389/fpsyg.2019.00718
Hanbury, H; Bader, C; Moser, S	Reducing Working Hours as a Means to Foster Low(er)-Carbon Lifestyles? An Exploratory Study on Swiss Employees	SUSTAINABILITY	10.3390/su11072024
Lavallee, JP; Di Giusto, B; Yu, TY	Collective responsibility framing also leads to mitigation behavior in East Asia: a replication study in Taiwan	CLIMATIC CHANGE	10.1007/s10584-019-02402-z
Qasim, H; Yan, L; Guo, R; Saeed, A; Ashraf, BN	The Defining Role of Environmental Self-Identity among Consumption Values and Behavioral Intention to Consume Organic Food	INTERNATIONAL JOURNAL OF ENVIRONMENTAL RESEARCH AND PUBLIC HEALTH	10.3390/ijerph16071106
Higueras-Castillo, E; Liebana-Cabanillas, FJ; Munoz-Leiva, F; Molinillo, S	The role of collectivism in modeling the adoption of renewable energies: a cross-cultural approach	INTERNATIONAL JOURNAL OF ENVIRONMENTAL SCIENCE AND TECHNOLOGY	10.1007/s13762-019-02235-4
Lu, H; Liu, X; Chen, H; Long, RY	Employee-Organization Pro-environmental Values Fit and Pro-environmental Behavior: The Role of Supervisors' Personal Values	SCIENCE AND ENGINEERING ETHICS	10.1007/s11948-017-0007-z
Rowe, ZO; Wilson, HN; Dimitriu, R; Charnley, FJ; Lastrucci, G	Pride in my past: Influencing sustainable choices through behavioral recall	PSYCHOLOGY & MARKETING	10.1002/mar.21178
Lauren, N; Smith, LDG; Louis, WR; Dean, AJ	Promoting Spillover: How Past Behaviors Increase Environmental Intentions by Cueing Self-Perceptions	ENVIRONMENT AND BEHAVIOR	10.1177/0013916517740408
Lacasse, K	Can't Hurt, Might Help: Examining the Spillover Effects From Purposefully Adopting a New Pro-Environmental Behavior	ENVIRONMENT AND BEHAVIOR	10.1177/0013916517748164
Collado, S; Staats, H; Sancho, P	Normative Influences on Adolescents' Self-Reported Pro-Environmental Behaviors: The Role of Parents and Friends	ENVIRONMENT AND BEHAVIOR	10.1177/0013916517744591
Judge, M; Warren-Myers, G; Paladino, A	Using the theory of planned behaviour to predict intentions to purchase sustainable housing	JOURNAL OF CLEANER PRODUCTION	10.1016/j.jclepro.2019.01.029
Wang, SY; Wang, J; Ru, XJ; Li, J; Zhao, DT	Understanding employee's electricity conservation behavior in workplace: Do normative, emotional and habitual factors matter?	JOURNAL OF CLEANER PRODUCTION	10.1016/j.jclepro.2019.01.173
Passafaro, P; Livi, S; Kosic, A	Local Norms and the Theory of Planned Behavior: Understanding the Effects of Spatial Proximity on Recycling Intentions and Self-Reported Behavior	FRONTIERS IN PSYCHOLOGY	10.3389/fpsyg.2019.00744
Sachdeva, S; Boghrati, R; Dehghani, M	Testing the Influence of Purity-Based Interventions on Pro-environmental Behavior	SUSTAINABILITY	10.3390/su11061811
Di Martino, J; Nanere, MG; DSouza, C	The effect of pro-environmental attitudes and eco-labelling information on green purchasing decisions in Australia	JOURNAL OF NONPROFIT & PUBLIC SECTOR MARKETING	10.1080/10495142.2019.1589621
Penz, E; Hartl, B; Hofmann, E	Explaining consumer choice of low carbon footprint goods using the behavioral spillover effect in German-speaking countries	JOURNAL OF CLEANER PRODUCTION	10.1016/j.jclepro.2018.12.270
Hu, H; Zhang, JH; Wang, C; Yu, P; Chu, G	What influences tourists' intention to participate in the Zero Litter Initiative in mountainous tourism areas: A case study of Huangshan National Park, China	SCIENCE OF THE TOTAL ENVIRONMENT	10.1016/j.scitotenv.2018.12.114
Islam, T; Ali, G; Asad, H	Environmental CSR and pro-environmental behaviors to reduce environmental dilapidation The moderating role of empathy	MANAGEMENT RESEARCH REVIEW	10.1108/MRR-12-2017-0408
Wang, SY; Wang, JP; Zhao, SL; Yang, S	Information publicity and resident's waste separation behavior: An empirical study based on the norm activation model	WASTE MANAGEMENT	10.1016/j.wasman.2019.01.038
Xu, L; Prybutok, V; Blankson, C	An environmental awareness purchasing intention model	INDUSTRIAL MANAGEMENT & DATA SYSTEMS	10.1108/IMDS-12-2017-0591
Wray-Lake, L; DeHaan, CR; Shubert, J; Ryan, RM	Examining links from civic engagement to daily well-being from a self-determination theory perspective	JOURNAL OF POSITIVE PSYCHOLOGY	10.1080/17439760.2017.1388432
Yue, T; Long, RY; Liu, JL; Liu, HW; Chen, H	Empirical Study on Households' Energy-Conservation Behavior of Jiangsu Province in China: The Role of Policies and Behavior Results	INTERNATIONAL JOURNAL OF ENVIRONMENTAL RESEARCH AND PUBLIC HEALTH	10.3390/ijerph16060939
Gierszewska, G; Seretny, M	SUSTAINABLE BEHAVIOR - THE NEED OF CHANGE IN CONSUMER AND BUSINESS ATTITUDES AND BEHAVIOR	FOUNDATIONS OF MANAGEMENT	10.2478/fman-2019-0017
Chen, FY; Chen, H; Yang, JH; Long, RY; Li, WB	Impact of regulatory focus on express packaging waste recycling behavior: moderating role of psychological empowerment perception	ENVIRONMENTAL SCIENCE AND POLLUTION RESEARCH	10.1007/s11356-019-04416-7
Ali, S; Ullah, H; Akbar, M; Akhtar, W; Zahid, H	Determinants of Consumer Intentions to Purchase Energy-Saving Household Products in Pakistan	SUSTAINABILITY	10.3390/su11051462
Zhang, YG; Wang, LJ	Influence of Sustainable Development by Tourists' Place Emotion: Analysis of the Multiply Mediating Effect of Attitude	SUSTAINABILITY	10.3390/su11051384
Paille, P; Morelos, JHM; Raineri, N; Stinglhamber, F	The Influence of the Immediate Manager on the Avoidance of Non-green Behaviors in the Workplace: A Three-Wave Moderated-Mediation Model	JOURNAL OF BUSINESS ETHICS	10.1007/s10551-017-3519-1
Golob, U; Podnar, K; Koklic, MK; Zabkar, V	The importance of corporate social responsibility for responsible consumption: Exploring moral motivations of consumers	CORPORATE SOCIAL RESPONSIBILITY AND ENVIRONMENTAL MANAGEMENT	10.1002/csr.1693
Bin Saeed, B; Afsar, B; Hafeez, S; Khan, I; Tahir, M; Afridi, MA	Promoting employee's proenvironmental behavior through green human resource management practices	CORPORATE SOCIAL RESPONSIBILITY AND ENVIRONMENTAL MANAGEMENT	10.1002/csr.1694
Tian, Q; Robertson, JL	How and When Does Perceived CSR Affect Employees' Engagement in Voluntary Pro-environmental Behavior?	JOURNAL OF BUSINESS ETHICS	10.1007/s10551-017-3497-3
Li, QC; Wu, MY	Rationality or morality? A comparative study of pro-environmental intentions of local and nonlocal visitors in nature-based destinations	JOURNAL OF DESTINATION MARKETING & MANAGEMENT	10.1016/j.jdmm.2019.01.003
Hunecke, M; Richter, N	Mindfulness, Construction of Meaning, and Sustainable Food Consumption	MINDFULNESS	10.1007/s12671-018-0986-0
Zhang, B; Lai, KH; Wang, B; Wang, ZH	From intention to action: How do personal attitudes, facilities accessibility, and government stimulus matter for household waste sorting?	JOURNAL OF ENVIRONMENTAL MANAGEMENT	10.1016/j.jenvman.2018.12.059
Massingham, E; Fuller, RA; Dean, AJ	Pathways between contrasting ecotourism experiences and conservation engagement	BIODIVERSITY AND CONSERVATION	10.1007/s10531-018-01694-4
McGuire, L; Beattie, G	Talking green and acting green are two different things: An experimental investigation of the relationship between implicit and explicit attitudes and low carbon consumer choice	SEMIOTICA	10.1515/sem-2017-0138
Cai, SJ; Long, XL; Li, L; Liang, H; Wang, QL; Ding, XP	Determinants of intention and behavior of low carbon commuting through bicycle-sharing in China	JOURNAL OF CLEANER PRODUCTION	10.1016/j.jclepro.2018.12.072
Joanes, T	Personal norms in a globalized world: Norm-activation processes and reduced clothing consumption	JOURNAL OF CLEANER PRODUCTION	10.1016/j.jclepro.2018.11.191
Liang, DP; Hou, CX; Jo, MS; Sarigollu, E	Pollution avoidance and green purchase: The role of moral emotions	JOURNAL OF CLEANER PRODUCTION	10.1016/j.jclepro.2018.11.103
Semeijn, J; Gelderman, CJ; Schijns, JMC; van Tiel, R	Disability and pro environmental behavior - An investigation of the determinants of purchasing environmentally friendly cars by disabled consumers	TRANSPORTATION RESEARCH PART D-TRANSPORT AND ENVIRONMENT	10.1016/j.trd.2018.11.016
Collado, S; Evans, GW	Outcome expectancy: A key factor to understanding childhood exposure to nature and children's pro-environmental behavior	JOURNAL OF ENVIRONMENTAL PSYCHOLOGY	10.1016/j.jenvp.2018.12.001
Liu, T; Geng, LN; Ye, LJ; Zhou, KX	Mother Nature enhances connectedness to nature and pro-environmental behavior	JOURNAL OF ENVIRONMENTAL PSYCHOLOGY	10.1016/j.jenvp.2018.12.003
Li, XW; Du, JG; Long, HY	Dynamic analysis of international green behavior from the perspective of the mapping knowledge domain	ENVIRONMENTAL SCIENCE AND POLLUTION RESEARCH	10.1007/s11356-018-04090-1
Duguma, LA; Atela, J; Minang, PA; Ayana, AN; Gizachew, B; Nzyoka, JM; Bernard, F	Deforestation and Forest Degradation as an Environmental Behavior: Unpacking Realities Shaping Community Actions	LAND	10.3390/land8020026
Han, H; Kiatkawsin, K; Ryu, HB; Jung, H; Kim, W	Determinants of young vacationers' recycling and conservation behavior when traveling	SOCIAL BEHAVIOR AND PERSONALITY	10.2224/sbp.7650
Chiang, YT; Fang, WT; Kaplan, U; Ng, E	Locus of Control: The Mediation Effect between Emotional Stability and Pro-Environmental Behavior	SUSTAINABILITY	10.3390/su11030820
Gheorghe, IR; Purcarea, VL; Gheorghe, CM	PRO-ENVIRONMENTAL BEHAVIOR AND BIOECONOMY: REFLECTIONS ON SINGLE-BOTTLED WATER CONSUMPTION	AMFITEATRU ECONOMIC	10.24818/EA/2019/50/105
Zarabi, Z; Lord, S	Toward More Sustainable Behavior: A Systematic Review of the Impacts of Involuntary Workplace Relocation on Travel Mode Choice	JOURNAL OF PLANNING LITERATURE	10.1177/0885412218802467
Ru, XJ; Qin, HB; Wang, SY	Young people's behaviour intentions towards reducing PM2.5 in China: Extending the theory of planned behaviour	RESOURCES CONSERVATION AND RECYCLING	10.1016/j.resconrec.2018.10.019
Wang, F; Peng, X; Wei, R; Qin, YL; Zhu, XH	Environmental behavior research in resources conservation and management: A case study of Resources, Conservation and Recycling	RESOURCES CONSERVATION AND RECYCLING	10.1016/j.resconrec.2018.10.024
Klein, SA; Heck, DW; Reese, G; Hilbig, BE	On the relationship between Openness to Experience, political orientation, and pro-environmental behavior	PERSONALITY AND INDIVIDUAL DIFFERENCES	10.1016/j.paid.2018.10.017
Han, H; Hwang, J; Lee, MJ; Kim, J	Word-of-mouth, buying, and sacrifice intentions for eco-cruises: Exploring the function of norm activation and value-attitude-behavior	TOURISM MANAGEMENT	10.1016/j.tourman.2018.09.006
Elf, P; Gatersleben, B; Christie, I	Facilitating Positive Spillover Effects: New Insights From a Mixed-Methods Approach Exploring Factors Enabling People to Live More Sustainable Lifestyles	FRONTIERS IN PSYCHOLOGY	10.3389/fpsyg.2018.02699
Griffioen, AM; Handgraaf, MJJ; Antonides, G	Which construal level combinations generate the most effective interventions? A field experiment on energy conservation	PLOS ONE	10.1371/journal.pone.0209469
Gao, XY; Tian, LX	Effects of awareness and policy on green behavior spreading in multiplex networks	PHYSICA A-STATISTICAL MECHANICS AND ITS APPLICATIONS	10.1016/j.physa.2018.09.067
Bergquist, M; Nilsson, A; Ejelov, E	Contest-Based and Norm-Based Interventions: (How) Do They Differ in Attitudes, Norms, and Behaviors?	SUSTAINABILITY	10.3390/su11020425
Markle, G	Understanding Pro-Environmental Behavior in the US: Insights from Grid-Group Cultural Theory and Cognitive Sociology	SUSTAINABILITY	10.3390/su11020532
Yu, TK; Lin, FY; Kao, KY; Yu, TY	Encouraging Environmental Commitment to Sustainability: An Empirical Study of Environmental Connectedness Theory to Undergraduate Students	SUSTAINABILITY	10.3390/su11020342
Cogut, G; Webster, NJ; Marans, RW; Callewaert, J	Links between sustainability-related awareness and behavior The moderating role of engagement	INTERNATIONAL JOURNAL OF SUSTAINABILITY IN HIGHER EDUCATION	10.1108/IJSHE-09-2018-0161
Bijani, M; Ghazani, E; Valizadeh, N; Haghighi, NF	Predicting and Understanding Farmers' Soil Conservation Behavior in Mazandaran Province, Iran	JOURNAL OF AGRICULTURAL SCIENCE AND TECHNOLOGY
Karimzadeh, S; Abbaszadeh, M; Kasparova, E	Incentives and Inhibitors of Sustainable Consumption: A qualitative study among Urmia informants	POLISH SOCIOLOGICAL REVIEW	10.26412/psr208.06
Ahmad, A; Adnan, A; Khan, MN	LIFESTYLES CONCEPTS AND ECOLOGICAL BEHAVIOR: AN EMPIRICAL STUDY IN INDIA	SERBIAN JOURNAL OF MANAGEMENT	10.5937/sjm14-16114
Balaji, MS; Jiang, YY; Jha, S	Green hotel adoption: a personal choice or social pressure?	INTERNATIONAL JOURNAL OF CONTEMPORARY HOSPITALITY MANAGEMENT	10.1108/IJCHM-09-2018-0742
Song, ZN; Soopramanien, D	Types of place attachment and pro-environmental behaviors of urban residents in Beijing	CITIES	10.1016/j.cities.2018.07.012
Zhang, WZ; Zhao, JL; Chen, J	Nature club programs promote adolescents' conservation behavior: A case study in China's biodiversity hotspot	JOURNAL OF ENVIRONMENTAL EDUCATION	10.1080/00958964.2019.1604480
Burke, J; Running, K	Role Identities and Pro-environmental Behavior among Farmers	HUMAN ECOLOGY REVIEW	10.22459/HER.25.01.2019.01
Johansson, T; Pirouzfar, P	Sustainability Challenges in Energy Use Behaviour in Households: Comparative Review of Selected Survey-based Publications from Developed and Developing Countries	PROBLEMY EKOROZWOJU
Malik, MI; Mir, FN; Hussain, S; Hyder, S; Anwar, A; Khan, ZU; Nawab, N; Shah, SFA; Waseem, M	Contradictory results on environmental concern while re-visiting green purchase awareness and behavior	ASIA PACIFIC JOURNAL OF INNOVATION AND ENTREPRENEURSHIP	10.1108/APJIE-11-2018-0061
Liu, Y; Liu, R; Jiang, X	What drives low-carbon consumption behavior of Chinese college students? The regulation of situational factors	NATURAL HAZARDS	10.1007/s11069-018-3497-3
Serban, D; Pelau, C; Dinca, VM	PANEL DATA ANALYSIS FOR MEASURING THE IMPACT OF E-SKILLS ON THE ECOLOGICAL BEHAVIOR OF INDIVIDUALS	ECONOMIC COMPUTATION AND ECONOMIC CYBERNETICS STUDIES AND RESEARCH	10.24818/18423264/53.1.19.04
Markey, R; McIvor, J; O'Brien, M; Wright, CF	Reducing carbon emissions through employee participation: evidence from Australia	INDUSTRIAL RELATIONS JOURNAL	10.1111/irj.12238
Luu, TT	Building employees' organizational citizenship behavior for the environment: The role of environmentally-specific servant leadership and a moderated mediation mechanism	INTERNATIONAL JOURNAL OF CONTEMPORARY HOSPITALITY MANAGEMENT	10.1108/IJCHM-07-2017-0425
Chen, SY	True sustainable development of green technology: The influencers and risked moderation of sustainable motivational behavior	SUSTAINABLE DEVELOPMENT	10.1002/sd.1863
Bagagnan, AR; Ouedraogo, I; Fonta, WM; Sowe, M; Wallis, A	Can Protection Motivation Theory Explain Farmers' Adaptation to Climate Change Decision Making in The Gambia?	CLIMATE	10.3390/cli7010013
Yadav, R; Balaji, MS; Jebarajakirthy, C	How psychological and contextual factors contribute to travelers' propensity to choose green hotels?	INTERNATIONAL JOURNAL OF HOSPITALITY MANAGEMENT	10.1016/j.ijhm.2018.08.002
Jitrumluek, P; Falcioni, R; Thiengkamol, N; Thiengkamol, TK	Entrepreneur's Pro-Environmental Behavior: The Mediating Role of Corporate Social Responsibility	JOURNAL OF BEHAVIORAL SCIENCE
Leung, YW; Rosenthal, S	Explicating Perceived Sustainability-Related Climate: A Situational Motivator of Pro-Environmental Behavior	SUSTAINABILITY	10.3390/su11010231
Gilal, FG; Zhang, J; Gilal, NG; Gilal, RG	Linking self-determined needs and word of mouth to consumer e-waste disposal behaviour: A test of basic psychological needs theory	JOURNAL OF CONSUMER BEHAVIOUR	10.1002/cb.1744
Wemyss, D; Cellina, F; Lobsiger-Kagi, E; de Luca, V; Castri, R	Does it last? Long-term impacts of an app-based behavior change intervention on household electricity savings in Switzerland	ENERGY RESEARCH & SOCIAL SCIENCE	10.1016/j.erss.2018.08.018
Lin, M; Azar, E	Mixing work and leisure? Energy conservation actions and spillovers between building occupants at work and at home in the UAE	ENERGY RESEARCH & SOCIAL SCIENCE	10.1016/j.erss.2018.10.004
Moscardo, G	Encouraging hospitality guest engagement in responsible action: Building comprehensive theoretical models to support effective action (invited paper for 'luminaries' special issue of International Journal of Hospitality Management)	INTERNATIONAL JOURNAL OF HOSPITALITY MANAGEMENT	10.1016/j.ijhm.2018.06.009
Kim, YJ; Kim, WG; Choi, HM; Phetvaroon, K	The effect of green human resource management on hotel employees' eco-friendly behavior and environmental performance	INTERNATIONAL JOURNAL OF HOSPITALITY MANAGEMENT	10.1016/j.ijhm.2018.04.007
Rahman, I; Reynolds, D	The influence of values and attitudes on green consumer behavior: A conceptual model of green hotel patronage	INTERNATIONAL JOURNAL OF HOSPITALITY & TOURISM ADMINISTRATION	10.1080/15256480.2017.1359729
Gatersleben, B; Murtagh, N; Cherry, M; Watkins, M	Moral, Wasteful, Frugal, or Thrifty? Identifying Consumer Identities to Understand and Manage Pro-Environmental Behavior	ENVIRONMENT AND BEHAVIOR	10.1177/0013916517733782
Zou, LLWL; Chan, RYK	Why and when do consumers perform green behaviors? An examination of regulatory focus and ethical ideology	JOURNAL OF BUSINESS RESEARCH	10.1016/j.jbusres.2018.04.006
Graves, LM; Sarkis, J; Gold, N	Employee proenvironmental behavior in Russia: The roles of top management commitment, managerial leadership, and employee motives	RESOURCES CONSERVATION AND RECYCLING	10.1016/j.resconrec.2018.09.007
Tang, ZY; Warkentin, M; Wu, L	Understanding employees' energy saving behavior from the perspective of stimulus-organism-responses	RESOURCES CONSERVATION AND RECYCLING	10.1016/j.resconrec.2018.09.030
Van der Werff, E; Steg, L	Spillover Benefits: Emphasizing Different Benefits of Environmental Behavior and Its Effects on Spillover	FRONTIERS IN PSYCHOLOGY	10.3389/fpsyg.2018.02347
Otto, S; Kibbe, A; Henn, L; Hentschke, L; Kaiser, FG	The economy of E-waste collection at the individual level: A practice oriented approach of categorizing determinants of E-waste collection into behavioral costs and motivation	JOURNAL OF CLEANER PRODUCTION	10.1016/j.jclepro.2018.08.293
Whitmarsh, LE; Haggar, P; Thomas, M	Waste Reduction Behaviors at Home, at Work, and on Holiday: What Influences Behavioral Consistency Across Contexts ?	FRONTIERS IN PSYCHOLOGY	10.3389/fpsyg.2018.02447
Zhao, HH; Zhang, HY; Xu, Y; Lu, JM; He, W	Relation Between Awe and Environmentalism: The Role of Social Dominance Orientation	FRONTIERS IN PSYCHOLOGY	10.3389/fpsyg.2018.02367
Vaidyanathan, B; Khalsa, S; Ecklund, EH	Naturally Ambivalent: Religion's Role in Shaping Environmental Action	SOCIOLOGY OF RELIGION	10.1093/socrel/srx043
Challcharoenwattana, A; Pharino, C	Analysis of Socioeconomic and Behavioral Factors Influencing Participation in Community-Based Recycling Program: A Case of Peri-Urban Town in Thailand	SUSTAINABILITY	10.3390/su10124500
Addo, IB; Thoms, MC; Parsons, M	Barriers and Drivers of Household Water-Conservation Behavior: A Profiling Approach	WATER	10.3390/w10121794
Lee, W; Jeong, C	Effects of pro-environmental destination image and leisure sports mania on motivation and pro-environmental behavior of visitors to Korea's national parks	JOURNAL OF DESTINATION MARKETING & MANAGEMENT	10.1016/j.jdmm.2018.05.005
Pellegrini, C; Rizzi, F; Frey, M	The role of sustainable human resource practices in influencing employee behavior for corporate sustainability	BUSINESS STRATEGY AND THE ENVIRONMENT	10.1002/bse.2064
Rezvani, Z; Jansson, J; Bengtsson, M	Consumer motivations for sustainable consumption: The interaction of gain, normative and hedonic motivations on electric vehicle adoption	BUSINESS STRATEGY AND THE ENVIRONMENT	10.1002/bse.2074
Innocent, M; Francois-Lecompte, A	The values of electricity saving for consumers	ENERGY POLICY	10.1016/j.enpol.2018.07.051
Klein, SA; Hilbig, BE	How virtual nature experiences can promote pro-environmental behavior	JOURNAL OF ENVIRONMENTAL PSYCHOLOGY	10.1016/j.jenvp.2018.10.001
Geiger, SM; Keller, J	Shopping for Clothes and Sensitivity to the Suffering of Others: The Role of Compassion and Values in Sustainable Fashion Consumption	ENVIRONMENT AND BEHAVIOR	10.1177/0013916517732109
Bozorgparvar, E; Yazdanpanah, M; Forouzani, M; Khosravipour, B	Cleaner and greener livestock production: Appraising producers' perceptions regarding renewable energy in Iran	JOURNAL OF CLEANER PRODUCTION	10.1016/j.jclepro.2018.08.280
Al Mamun, A; Mohamad, MR; Bin Yaacob, MR; Mohiuddin, M	Intention and behavior towards green consumption among low-income households	JOURNAL OF ENVIRONMENTAL MANAGEMENT	10.1016/j.jenvman.2018.08.061
Lu, YJ; Kua, HW; Yu, MJ; Ruan, TQ	Paper or screen? Examining the effectiveness of messaging delivery means in promoting household energy conservation in China	RESOURCES CONSERVATION AND RECYCLING	10.1016/j.resconrec.2018.07.002
Zhang, HM; Chen, W; Zhang, YC; Buhalis, D; Lu, L	National park visitors' car-use intention: A norm-neutralization model	TOURISM MANAGEMENT	10.1016/j.tourman.2018.06.001
Valizadeh, N; Bijani, M; Abbasi, E; Ganguly, S	The role of time perspective in predicting Iranian farmers' participatory-based water conservation attitude and behavior The role of time perspective in water conservation behavior	JOURNAL OF HUMAN BEHAVIOR IN THE SOCIAL ENVIRONMENT	10.1080/10911359.2018.1485602
Gould, RK; Krymkowski, DH; Ardoin, NM	The importance of culture in predicting environmental behavior in middle school students on Hawai'i Island	PLOS ONE	10.1371/journal.pone.0207087
Zelenika, I; Moreau, T; Lane, O; Zhao, JY	Sustainability education in a botanical garden promotes environmental knowledge, attitudes and willingness to act	ENVIRONMENTAL EDUCATION RESEARCH	10.1080/13504622.2018.1492705
Grazzini, L; Rodrigo, P; Aiello, G; Viglia, G	Loss or gain? The role of message framing in hotel guests' recycling behaviour	JOURNAL OF SUSTAINABLE TOURISM	10.1080/09669582.2018.1526294
Han, H; Olya, HGT; Kim, J; Kim, W	Model of sustainable behavior: Assessing cognitive, emotional and normative influence in the cruise context	BUSINESS STRATEGY AND THE ENVIRONMENT	10.1002/bse.2031
Sun, HY; Teh, PL; Linton, JD	Impact of environmental knowledge and product quality on student attitude toward products with recycled/remanufactured content: Implications for environmental education and green manufacturing	BUSINESS STRATEGY AND THE ENVIRONMENT	10.1002/bse.2043
Steinhorst, J; Klockner, CA	Effects of Monetary Versus Environmental Information Framing: Implications for Long-Term Pro-Environmental Behavior and Intrinsic Motivation	ENVIRONMENT AND BEHAVIOR	10.1177/0013916517725371
Wynes, S; Nicholas, KA; Zhao, JY; Donner, SD	Measuring what works: quantifying greenhouse gas emission reductions of behavioural interventions to reduce driving, meat consumption, and household energy use	ENVIRONMENTAL RESEARCH LETTERS	10.1088/1748-9326/aae5d7
Huber, RA; Anderson, B; Bernauer, T	Can social norm interventions promote voluntary pro environmental action?	ENVIRONMENTAL SCIENCE & POLICY	10.1016/j.envsci.2018.07.016
Fan, B; Yang, WT; Han, T	Impact of basic public service level on pro-environmental behavior in China	INTERNATIONAL SOCIOLOGY	10.1177/0268580918792778
Tang, YH; Hinsch, C	Going green to be morally clean: An examination of environmental behavior among materialistic consumers	PSYCHOLOGY & MARKETING	10.1002/mar.21139
Afshar Jahanshahi, A; Jia, JF	Purchasing Green Products as a Means of Expressing Consumers' Uniqueness: Empirical Evidence from Peru and Bangladesh	SUSTAINABILITY	10.3390/su10114062
Chin, J; Jiang, BC; Mufidah, I; Persada, SF; Noer, BA	The Investigation of Consumers' Behavior Intention in Using Green Skincare Products: A Pro-Environmental Behavior Model Approach	SUSTAINABILITY	10.3390/su10113922
Moglia, M; Cook, S; Tapsuwan, S	Promoting Water Conservation: Where to from here?	WATER	10.3390/w10111510
Chuvieco, E; Burgui-Burgui, M; Da Silva, EV; Hussein, K; Alkaabi, K	Factors affecting environmental sustainability habits of university students: Intercomparison analysis in three countries (Spain, Brazil and UAE)	JOURNAL OF CLEANER PRODUCTION	10.1016/j.jclepro.2018.07.121
Wang, XD; Zhou, K; Liu, WX	Value Congruence: A Study of Green Transformational Leadership and Employee Green Behavior	FRONTIERS IN PSYCHOLOGY	10.3389/fpsyg.2018.01946
Noblet, CL; McCoy, SK	Does One Good Turn Deserve Another? Evidence of Domain-Specific Licensing in Energy Behavior	ENVIRONMENT AND BEHAVIOR	10.1177/0013916517718022
Ru, XJ; Wang, SY; Chen, Q; Yan, S	Exploring the interaction effects of norms and attitudes on green travel intention: An empirical study in eastern China	JOURNAL OF CLEANER PRODUCTION	10.1016/j.jclepro.2018.06.293
Naderi, I	I'm nice, therefore I go green: An investigation of pro-environmentalism in communal narcissists	JOURNAL OF ENVIRONMENTAL PSYCHOLOGY	10.1016/j.jenvp.2018.08.010
Diez, JR; Antiguedad, I; Agirre, E; Rico, A	Perceptions and Consumption of Bottled Water at the University of the Basque Country: Showcasing Tap Water as the Real Alternative towards a Water-Sustainable University	SUSTAINABILITY	10.3390/su10103431
Tolkes, C; Butzmann, E	Motivating Pro-Sustainable Behavior: The Potential of Green Events-A Case-Study from the Munich Streetlife Festival	SUSTAINABILITY	10.3390/su10103731
He, XH; Hu, DB; Swanson, SR; Su, LJ; Chen, XH	Destination perceptions, relationship quality, and tourist environmentally responsible behavior	TOURISM MANAGEMENT PERSPECTIVES	10.1016/j.tmp.2018.08.001
Du, HB; Liu, DY; Sovacool, BK; Wang, YR; Ma, SF; Li, RYM	Who buys New Energy Vehicles in China? Assessing social-psychological predictors of purchasing awareness, intention, and policy	TRANSPORTATION RESEARCH PART F-TRAFFIC PSYCHOLOGY AND BEHAVIOUR	10.1016/j.trf.2018.05.008
Wang, YC; Douglas, MA; Hazen, BT; Dresner, M	Be green and clearly be seen: How consumer values and attitudes affect adoption of bicycle sharing	TRANSPORTATION RESEARCH PART F-TRAFFIC PSYCHOLOGY AND BEHAVIOUR	10.1016/j.trf.2018.06.043
Addo, IB; Thoms, MC; Parsons, M	Household Water Use and Conservation Behavior: A Meta-Analysis	WATER RESOURCES RESEARCH	10.1029/2018WR023306
Wang, Y; Hao, F	Does Internet penetration encourage sustainable consumption? A cross-national analysis	SUSTAINABLE PRODUCTION AND CONSUMPTION	10.1016/j.spc.2018.08.011
Wittmann, M; Sircova, A	Dispositional orientation to the present and future and its role in pro-environmental behavior and sustainability	HELIYON	10.1016/j.heliyon.2018.e00882
Chen, FY; Chen, H; Yang, JH; Long, RY; Li, QW	Impact of Information Intervention on the Recycling Behavior of Individuals with Different Value Orientations-An Experimental Study on Express Delivery Packaging Waste	SUSTAINABILITY	10.3390/su10103617
Hong, Z; Park, IK	The Effects of Regional Characteristics and Policies on Individual Pro-Environmental Behavior in China	SUSTAINABILITY	10.3390/su10103586
Stikvoort, B; Juslin, P; Bartusch, C	Good things come in small packages: is there a common set of motivators for energy behaviour?	ENERGY EFFICIENCY	10.1007/s12053-017-9537-0
van Horen, F; van der Wal, A; Grinstein, A	Green, greener, greenest: Can competition increase sustainable behavior?	JOURNAL OF ENVIRONMENTAL PSYCHOLOGY	10.1016/j.jenvp.2018.08.007
Oyekale, AS	Determinants of households' involvement in waste separation and collection for recycling in South Africa	ENVIRONMENT DEVELOPMENT AND SUSTAINABILITY	10.1007/s10668-017-9993-x
Panno, A; Giacomantonio, M; Carrus, G; Maricchiolo, F; Pirchio, S; Mannetti, L	Mindfulness, Pro-environmental Behavior, and Belief in Climate Change: The Mediating Role of Social Dominance	ENVIRONMENT AND BEHAVIOR	10.1177/0013916517718887
Thogersen, J	Frugal or green? Basic drivers of energy saving in European households	JOURNAL OF CLEANER PRODUCTION	10.1016/j.jclepro.2018.06.282
Peth, D; Musshoff, O; Funke, K; Hirschauer, N	Nudging Farmers to Comply With Water Protection Rules - Experimental Evidence From Germany	ECOLOGICAL ECONOMICS	10.1016/j.ecolecon.2018.06.007
Trivedi, RH; Patel, JD; Acharya, N	Causality analysis of media influence on environmental attitude, intention and behaviors leading to green purchasing	JOURNAL OF CLEANER PRODUCTION	10.1016/j.jclepro.2018.06.024
Graves, LM; Sarkis, J	The role of employees' leadership perceptions, values, and motivation in employees' provenvironmental behaviors	JOURNAL OF CLEANER PRODUCTION	10.1016/j.jclepro.2018.06.013
Lacroix, K	Comparing the relative mitigation potential of individual pro-environmental behaviors	JOURNAL OF CLEANER PRODUCTION	10.1016/j.jclepro.2018.05.068
Afsar, B; Cheema, S; Javed, F	Activating employee's pro-environmental behaviors: The role of CSR, organizational identification, and environmentally specific servant leadership	CORPORATE SOCIAL RESPONSIBILITY AND ENVIRONMENTAL MANAGEMENT	10.1002/csr.1506
Bohlmann, C; van den Bosch, J; Zacher, H	The relative importance of employee green behavior for overall job performance ratings: A policy-capturing study	CORPORATE SOCIAL RESPONSIBILITY AND ENVIRONMENTAL MANAGEMENT	10.1002/csr.1516
De Roeck, K; Farooq, O	Corporate Social Responsibility and Ethical Leadership: Investigating Their Interactive Effect on Employees' Socially Responsible Behaviors	JOURNAL OF BUSINESS ETHICS	10.1007/s10551-017-3656-6
Masserini, L; Romano, G; Corsini, L	Investigating Attitudes towards Water Savings, Price Increases, and Willingness to Pay among Italian University Students	WATER RESOURCES MANAGEMENT	10.1007/s11269-018-2049-7
van der Wal, AJ; van Horen, F; Grinstein, A	Temporal myopia in sustainable behavior under uncertainty	INTERNATIONAL JOURNAL OF RESEARCH IN MARKETING	10.1016/j.ijresmar.2018.03.006
Hu, H; Zhang, JH; Chu, G; Yang, JH; Yu, P	Factors influencing tourists' litter management behavior in mountainous tourism areas in China	WASTE MANAGEMENT	10.1016/j.wasman.2018.07.047
Hou, CX; Sarigollu, E; Jo, MS; Liang, DP	Stepping Outside the Self Promotes Pro-Environmental Behaviors	SUSTAINABILITY	10.3390/su10093128
Kim, MS; Kim, J; Thapa, B	Influence of Environmental Knowledge on Affect, Nature Affiliation and Pro-Environmental Behaviors among Tourists	SUSTAINABILITY	10.3390/su10093109
Lu, SF; Zhuang, Y	Encouraging water pollution control in the workplace: a survey on the pro-environmental behavior of employees	DESALINATION AND WATER TREATMENT	10.5004/dwt.2018.22618
Taljaard, H; Sonnenberg, NC; Jacobs, BM	Factors motivating male consumers' eco-friendly apparel acquisition in the South African emerging market	INTERNATIONAL JOURNAL OF CONSUMER STUDIES	10.1111/ijcs.12441
Jiang, P; Dong, HJ; Zhu, Y; Alimujiang, A; Zhang, ZH; Ma, WC	Individual environmental behavior: A key role in building low-carbon communities in China	FRONTIERS IN ENERGY	10.1007/s11708-018-0566-y
Klaniecki, K; Leventon, J; Abson, DJ	Human-nature connectedness as a treatment' for pro-environmental behavior: making the case for spatial considerations	SUSTAINABILITY SCIENCE	10.1007/s11625-018-0578-x
Rahimah, A; Khalil, S; Cheng, JMS; Tran, MD; Panwar, V	Understanding green purchase behavior through death anxiety and individual social responsibility: Mastery as a moderator	JOURNAL OF CONSUMER BEHAVIOUR	10.1002/cb.1733
Snider, AG; Luo, SH; Fusco, E	Predicting college students' environmentally responsible behavior from personality, political attitudes, and place attachment: a synergistic model	JOURNAL OF ENVIRONMENTAL STUDIES AND SCIENCES	10.1007/s13412-018-0497-2
Li, WY; Tian, LX; Batool, H	Impact of negative information diffusion on green behavior adoption	RESOURCES CONSERVATION AND RECYCLING	10.1016/j.resconrec.2018.04.026
Wang, WF; Wu, JX; Wu, MY; Pearce, PL	Shaping tourists' green behavior: The hosts' efforts at rural Chinese B&Bs	JOURNAL OF DESTINATION MARKETING & MANAGEMENT	10.1016/j.jdmm.2018.01.006
Wang, YD; Yang, J; Liang, JP; Qiang, YF; Fang, SQ; Gao, MX; Fan, XY; Yang, GH; Zhang, BW; Feng, YZ	Analysis of the environmental behavior of farmers for non-point source pollution control and management in a water source protection area in China	SCIENCE OF THE TOTAL ENVIRONMENT	10.1016/j.scitotenv.2018.03.273
Zhang, X; Bai, X; Shang, J	Is subsidized electric vehicles adoption sustainable: Consumers' perceptions and motivation toward incentive policies, environmental benefits, and risks	JOURNAL OF CLEANER PRODUCTION	10.1016/j.jclepro.2018.04.252
Carrico, AR; Raimi, KT; Truelove, HB; Eby, B	Putting Your Money Where Your Mouth Is: An Experimental Test of Pro-Environmental Spillover From Reducing Meat Consumption to Monetary Donations	ENVIRONMENT AND BEHAVIOR	10.1177/0013916517713067
Zibenberg, A; Greenspan, I; Katz-Gerro, T; Handy, F	Environmental Behavior Among Russian Youth: The Role of Self-direction and Environmental Concern	ENVIRONMENTAL MANAGEMENT	10.1007/s00267-018-1032-7
Paille, P; Amara, N; Halilem, N	Greening the workplace through social sustainability among co-workers	JOURNAL OF BUSINESS RESEARCH	10.1016/j.jbusres.2017.12.044
Rasoulkhani, K; Logasa, B; Reyes, MP; Mostafavi, A	Understanding Fundamental Phenomena Affecting the Water Conservation Technology Adoption of Residential Consumers Using Agent-Based Modeling	WATER	10.3390/w10080993
Figueroa-Garcia, EC; Garcia-Machado, JJ; Yabar, DCPB	Modeling the Social Factors That Determine Sustainable Consumption Behavior in the Community of Madrid	SUSTAINABILITY	10.3390/su10082811
Brick, C; Lai, CK	Explicit (but not implicit) environmentalist identity predicts pro-environmental behavior and policy preferences	JOURNAL OF ENVIRONMENTAL PSYCHOLOGY	10.1016/j.jenvp.2018.07.003
Vesely, S; Klockner, CA	How anonymity and norms influence costly support for environmental causes	JOURNAL OF ENVIRONMENTAL PSYCHOLOGY	10.1016/j.jenvp.2018.07.013
Liao, CH; Zhao, DT; Zhang, S	Psychological and conditional factors influencing staff's takeaway waste separation intention: An application of the extended theory of planned behavior	SUSTAINABLE CITIES AND SOCIETY	10.1016/j.scs.2018.05.046
Lacroix, K; Gifford, R	Psychological Barriers to Energy Conservation Behavior: The Role of Worldviews and Climate Change Risk Perception	ENVIRONMENT AND BEHAVIOR	10.1177/0013916517715296
Sloot, D; Kutlaca, M; Medugorac, V; Carman, P	Recycling Alone or Protesting Together? Values as a Basis for Pro-environmental Social Change Actions	FRONTIERS IN PSYCHOLOGY	10.3389/fpsyg.2018.01229
Lee, TH; Jan, FH	Ecotourism Behavior of Nature-Based Tourists: An Integrative Framework	JOURNAL OF TRAVEL RESEARCH	10.1177/0047287517717350
Zhang, XJ; Liu, J; Zhao, K	Antecedents of citizens' environmental complaint intention in China: An empirical study based on norm activation model	RESOURCES CONSERVATION AND RECYCLING	10.1016/j.resconrec.2018.03.003
Yang, Y; Hu, J; Jing, FJ; Nguyen, B	From Awe to Ecological Behavior: The Mediating Role of Connectedness to Nature	SUSTAINABILITY	10.3390/su10072477
Fang, WT; Ng, E; Zhan, YS	Determinants of Pro-Environmental Behavior among Young and Older Farmers in Taiwan	SUSTAINABILITY	10.3390/su10072186
Taube, O; Kibbe, A; Vetter, M; Adler, M; Kaiser, FG	Applying the Campbell Paradigm to sustainable travel behavior: Compensatory effects of environmental attitude and the transportation environment	TRANSPORTATION RESEARCH PART F-TRAFFIC PSYCHOLOGY AND BEHAVIOUR	10.1016/j.trf.2018.05.006
Eom, K; Kim, HS; Sherman, DK	Social class, control, and action: Socioeconomic status differences in antecedents of support for pro-environmental action	JOURNAL OF EXPERIMENTAL SOCIAL PSYCHOLOGY	10.1016/j.jesp.2018.03.009
Sarvilinna, A; Lehtoranta, V; Hjerppe, T	Willingness to participate in the restoration of waters in an urban-rural setting: Local drivers and motivations behind environmental behavior	ENVIRONMENTAL SCIENCE & POLICY	10.1016/j.envsci.2018.03.023
Ru, XJ; Wang, SY; Yan, S	Exploring the effects of normative factors and perceived behavioral control on individual's energy-saving intention: An empirical study in eastern China	RESOURCES CONSERVATION AND RECYCLING	10.1016/j.resconrec.2018.03.001
Conke, LS	Barriers to waste recycling development: Evidence from Brazil	RESOURCES CONSERVATION AND RECYCLING	10.1016/j.resconrec.2018.03.007
Moser, S; Kleinhuckelkotten, S	Good Intents, but Low Impacts: Diverging Importance of Motivational and Socioeconomic Determinants Explaining Pro-Environmental Behavior, Energy Use, and Carbon Footprint	ENVIRONMENT AND BEHAVIOR	10.1177/0013916517710685
Rosa, CD; Profice, CC; Collado, S	Nature Experiences and Adults' Self-Reported Pro-environmental Behaviors: The Role of Connectedness to Nature and Childhood Nature Experiences	FRONTIERS IN PSYCHOLOGY	10.3389/fpsyg.2018.01055
Ricci, EC; Banterle, A; Stranieri, S	Trust to Go Green: An Exploration of Consumer Intentions for Eco-friendly Convenience Food	ECOLOGICAL ECONOMICS	10.1016/j.ecolecon.2018.02.010
O'Brien, LV; Meis, J; Anderson, RC; Rizio, SM; Ambrose, M; Bruce, G; Critchley, CR; Dudgeon, P; Newton, P; Robins, G; Kashima, Y	Low Carbon Readiness Index: A short measure to predict private low carbon behaviour	JOURNAL OF ENVIRONMENTAL PSYCHOLOGY	10.1016/j.jenvp.2018.06.005
Chuang, LM; Chen, PC; Chen, YY	The Determinant Factors of Travelers' Choices for Pro-Environment Behavioral Intention-Integration Theory of Planned Behavior, Unified Theory of Acceptance, and Use of Technology 2 and Sustainability Values	SUSTAINABILITY	10.3390/su10061869
Pan, Y; Liu, JG	Antecedents for College Students' Environmentally Responsible Behavior: Implications for Collective Impact and Sustainable Tourism	SUSTAINABILITY	10.3390/su10062024
Liu, KS; Hsueh, SL; Chen, HY	RELATIONSHIPS BETWEEN ENVIRONMENTAL EDUCATION, ENVIRONMENTAL ATTITUDES, AND BEHAVIORAL INTENTIONS TOWARD ECOLODGING	OPEN HOUSE INTERNATIONAL
Cheng, JCH; Chiang, AH; Yuan, YL; Huang, MY	Exploring Antecedents of Green Tourism Behaviors: A Case Study in Suburban Areas of Taipei, Taiwan	SUSTAINABILITY	10.3390/su10061928
Fang, WT; Lien, CY; Huang, YW; Han, GS; Shyu, GS; Chou, JY; Ng, E	Environmental Literacy on Ecotourism: A Study on Student Knowledge, Attitude, and Behavioral Intentions in China and Taiwan	SUSTAINABILITY	10.3390/su10061886
Ghorbani, M; Xuan, LY	Challenging Ingrained Thoughts? The Joint Effect of Stereotypes and Awareness of Related Information on Pro-Environmental Behavior in China	SUSTAINABILITY	10.3390/su10061986
Orzan, G; Cruceru, AF; Balaceanu, CT; Chivu, RG	Consumers' Behavior Concerning Sustainable Packaging: An Exploratory Study on Romanian Consumers	SUSTAINABILITY	10.3390/su10061787
Xue, YJ; Deng, T; Mao, KR	Influencing Factors on the Ecological Protection Behaviors of Entrepreneurial Farmers in Chinese Forest Zones	SUSTAINABILITY	10.3390/su10061827
Han, H; Kim, W; Lee, S	Stimulating visitors' goal-directed behavior for environmentally responsible museums: Testing the role of moderator variables	JOURNAL OF DESTINATION MARKETING & MANAGEMENT	10.1016/j.jdmm.2017.06.001
Diessner, R; Genthos, R; Praest, K; Pohling, R	Identifying with Nature Mediates the Influence of Valuing Nature's Beauty on Proenvironmental Behaviors	ECOPSYCHOLOGY	10.1089/eco.2017.0040
Duan, WJ; Sheng, JR	How can environmental knowledge transfer into pro-environmental behavior among Chinese individuals? Environmental pollution perception matters	JOURNAL OF PUBLIC HEALTH-HEIDELBERG	10.1007/s10389-017-0873-5
Agovino, M; D'Uva, M; Garofalo, A; Marchesano, K	Waste management performance in Italian provinces: Efficiency and spatial effects of local governments and citizen action	ECOLOGICAL INDICATORS	10.1016/j.ecolind.2018.02.045
Nahiduzzaman, KM; Aldosary, AS; Abdallah, AS; Asif, M; Kua, HW; Alqadhib, AM	Households energy conservation in Saudi Arabia: Lessons learnt from change-agents driven interventions program	JOURNAL OF CLEANER PRODUCTION	10.1016/j.jclepro.2018.03.052
Wang, ZH; Guo, DX; Wang, XM; Zhang, B; Wang, B	How does information publicity influence residents' behaviour intentions around e-waste recycling?	RESOURCES CONSERVATION AND RECYCLING	10.1016/j.resconrec.2018.01.014
Lo, AY; Liu, SW	Towards sustainable consumption: A socio-economic analysis of household waste recycling outcomes in Hong Kong	JOURNAL OF ENVIRONMENTAL MANAGEMENT	10.1016/j.jenvman.2018.03.029
Taufique, KMR; Vaithianathan, S	A fresh look at understanding Green consumer behavior among young urban Indian consumers through the lens of Theory of Planned Behavior	JOURNAL OF CLEANER PRODUCTION	10.1016/j.jclepro.2018.02.097
Soliman, M; Alisat, S; Bashir, NY; Wilson, AE	Wrinkles in Time and Drops in the Bucket: Circumventing Temporal and Social Barriers to Pro-Environmental Behavior	SAGE OPEN	10.1177/2158244018774826
Wang, B; Wang, XM; Guo, DX; Zhang, B; Wang, ZH	Analysis of factors influencing residents' habitual energy-saving behaviour based on NAM and TPB models: Egoism or altruism?	ENERGY POLICY	10.1016/j.enpol.2018.01.055
Peters, AM; van der Werff, E; Steg, L	Beyond purchasing: Electric vehicle adoption motivation and consistent sustainable energy behaviour in The Netherlands	ENERGY RESEARCH & SOCIAL SCIENCE	10.1016/j.erss.2017.10.008
Robertson, JL; Carleton, E	Uncovering How and When Environmental Leadership Affects Employees' Voluntary Pro-environmental Behavior	JOURNAL OF LEADERSHIP & ORGANIZATIONAL STUDIES	10.1177/1548051817738940
Ding, ZH; Jiang, X; Liu, ZH; Long, RY; Xu, ZN; Cao, QR	Factors affecting low-carbon consumption behavior of urban residents: A comprehensive review	RESOURCES CONSERVATION AND RECYCLING	10.1016/j.resconrec.2018.01.013
Grabow, M; Bryan, T; Checovich, MM; Converse, AK; Middlecamp, C; Mooney, M; Torres, ER; Younkin, SG; Barrett, B	Mindfulness and Climate Change Action: A Feasibility Study	SUSTAINABILITY	10.3390/su10051508
Jia, N; Li, LY; Ling, S; Ma, SF; Yao, W	Influence of attitudinal and low-carbon factors on behavioral intention of commuting mode choice - A cross-city study in China	TRANSPORTATION RESEARCH PART A-POLICY AND PRACTICE	10.1016/j.tra.2018.03.010
Bukchin, S; Kerret, D	Food for Hope: The Role of Personal Resources in Farmers' Adoption of Green Technology	SUSTAINABILITY	10.3390/su10051615
Gabarda-Mallorqui, A; Fraguell, RM; Ribas, A	Exploring Environmental Awareness and Behavior among Guests at Hotels That Apply Water-Saving Measures	SUSTAINABILITY	10.3390/su10051305
Liu, XW; Zou, Y; Wu, JP	Factors Influencing Public-Sphere Pro-Environmental Behavior among Mongolian College Students: A Test of Value-Belief-Norm Theory	SUSTAINABILITY	10.3390/su10051384
Ntanos, S; Kyriakopoulos, GL; Arabatzis, G; Palios, V; Chalikias, M	Environmental Behavior of Secondary Education Students: A Case Study at Central Greece	SUSTAINABILITY	10.3390/su10051663
Stoian, C; Tugulea, O; Maha, LG; Ciobanu, CI	What is Different about Volunteers? A Study on Factors of Buying Decisions of Products with Recycled Content	SUSTAINABILITY	10.3390/su10051631
Verplanken, B	Promoting Sustainability: Towards a Segmentation Model of Individual and Household Behaviour and Behaviour Change	SUSTAINABLE DEVELOPMENT	10.1002/sd.1694
Barrera-Hernandez, LF; Verdugo, VC; Fraijo-Sing, BS; Tapia-Fonllem, CO	PSYCHOLOGICAL AND PHYSICAL INDICATORS OF A TRANSCENDENTAL POSITIVE ENVIRONMENT AND ITS IMPACT ON SUSTAINABLE BEHAVIOR	JOURNAL OF PSYCHOLOGICAL AND EDUCATIONAL RESEARCH
Evans, GW; Otto, S; Kaiser, FG	Childhood Origins of Young Adult Environmental Behavior	PSYCHOLOGICAL SCIENCE	10.1177/0956797617741894
Babutsidze, Z; Chai, A	Look at me Saving the Planet! The Imitation of Visible Green Behavior and its Impact on the Climate Value-Action Gap	ECOLOGICAL ECONOMICS	10.1016/j.ecolecon.2017.10.017
Vesely, S; Klockner, CA	Global Social Norms and Environmental Behavior	ENVIRONMENT AND BEHAVIOR	10.1177/0013916517702190
Byerly, H; Balmford, A; Ferraro, PJ; Wagner, CH; Palchak, E; Polasky, S; Ricketts, TH; Schwartz, AJ; Fisher, B	Nudging pro-environmental behavior: evidence and opportunities	FRONTIERS IN ECOLOGY AND THE ENVIRONMENT	10.1002/fee.1777
Lalot, F; Falomir-Pichastor, JM; Quiamzade, A	Compensation and consistency effects in proenvironmental behaviour: The moderating role of majority and minority support for proenvironmental values	GROUP PROCESSES & INTERGROUP RELATIONS	10.1177/1368430217733117
Chatelain, G; Hille, SL; Sander, D; Patel, M; Hahnel, UJJ; Brosch, T	Feel good, stay green: Positive affect promotes pro-environmental behaviors and mitigates compensatory mental bookkeeping effects	JOURNAL OF ENVIRONMENTAL PSYCHOLOGY	10.1016/j.jenvp.2018.02.002
Lange, F; Steinke, A; Dewitte, S	The Pro-Environmental Behavior Task: A laboratory measure of actual pro-environmental behavior	JOURNAL OF ENVIRONMENTAL PSYCHOLOGY	10.1016/j.jenvp.2018.02.007
Vande Velde, F; Hudders, L; Cauberghe, V; Claerebout, E	Changing farmers' behavior intention with a hint of wit: The moderating influence of humor on message sidedness	JOURNAL OF ENVIRONMENTAL PSYCHOLOGY	10.1016/j.jenvp.2017.12.001
Rajapaksa, D; Islam, M; Managi, S	Pro-Environmental Behavior: The Role of Public Perception in Infrastructure and the Social Factors for Sustainable Development	SUSTAINABILITY	10.3390/su10040937
Arnold, O; Kibbe, A; Hartig, T; Kaiser, FG	Capturing the Environmental Impact of Individual Lifestyles: Evidence of the Criterion Validity of the General Ecological Behavior Scale	ENVIRONMENT AND BEHAVIOR	10.1177/0013916517701796
Detenber, BH; Ho, SS; Ong, AH; Lim, NWB	Complementary Versus Competitive Framing Effects in the Context of Pro-Environmental Attitudes and Behaviors	SCIENCE COMMUNICATION	10.1177/1075547018758075
Wang, SY; Lin, SF; Li, J	Exploring the effects of non-cognitive and emotional factors on household electricity saving behavior	ENERGY POLICY	10.1016/j.enpol.2018.01.012
Lee, TH; Jan, FH	Development and validation of the ecotourism behavior scale	INTERNATIONAL JOURNAL OF TOURISM RESEARCH	10.1002/jtr.2172
Vicente-Molina, MA; Fernandez-Sainz, A; Izagirre-Olaizola, J	Does gender make a difference in pro-environmental behavior? The case of the Basque Country University students	JOURNAL OF CLEANER PRODUCTION	10.1016/j.jclepro.2017.12.079
Fritsche, I; Barth, M; Jugert, P; Masson, T; Reese, G	A Social Identity Model of Pro-Environmental Action (SIMPEA)	PSYCHOLOGICAL REVIEW	10.1037/rev0000090
Saleem, MA; Eagle, L; Low, D	Climate change behaviors related to purchase and use of personal cars: Development and validation of eco-socially conscious consumer behavior scale	TRANSPORTATION RESEARCH PART D-TRANSPORT AND ENVIRONMENT	10.1016/j.trd.2017.12.023
Yang, Y; Huang, SZ	Religious Beliefs and Environmental Behaviors in China	RELIGIONS	10.3390/rel9030072
Chase, SK; Levine, A	Citizen Science: Exploring the Potential of Natural Resource Monitoring Programs to Influence Environmental Attitudes and Behaviors	CONSERVATION LETTERS	10.1111/conl.12382
Truelove, HB; Gillis, AJ	Perception of pro-environmental behavior	GLOBAL ENVIRONMENTAL CHANGE-HUMAN AND POLICY DIMENSIONS	10.1016/j.gloenvcha.2018.02.009
Burns, SB; Savan, B	The Post-Intervention Persistence of Energy Conservation Behaviors: An Evaluation of the 'Start Green' Program	SUSTAINABILITY	10.3390/su10030809
Lefkeli, S; Manolas, E; Ioannou, K; Tsantopoulos, G	Socio-Cultural Impact of Energy Saving: Studying the Behaviour of Elementary School Students in Greece	SUSTAINABILITY	10.3390/su10030737
Pan, SL; Chou, J; Morrison, AM; Huang, WS; Lin, MC	Will the Future Be Greener? The Environmental Behavioral Intentions of University Tourism Students	SUSTAINABILITY	10.3390/su10030634
Poskus, MS	Investigating pro-Environmental Behaviors of Lithuanian University Students	CURRENT PSYCHOLOGY	10.1007/s12144-016-9506-3
Parkins, JR; Rollins, C; Anders, S; Comeau, L	Predicting intention to adopt solar technology in Canada: The role of knowledge, public engagement, and visibility	ENERGY POLICY	10.1016/j.enpol.2017.11.050
Trotta, G	Factors affecting energy-saving behaviours and energy efficiency investments in British households	ENERGY POLICY	10.1016/j.enpol.2017.12.042
Sun, LC; Wang, QW; Ge, SL	Urban resident energy-saving behavior: a case study under the A(2)SC framework	NATURAL HAZARDS	10.1007/s11069-017-3138-2
Line, ND; Hanks, L; Miao, L	Image Matters: Incentivizing Green Tourism Behavior	JOURNAL OF TRAVEL RESEARCH	10.1177/0047287517697848
Casalo, LV; Escario, JJ	Heterogeneity in the association between environmental attitudes and pro-environmental behavior: A multilevel regression approach	JOURNAL OF CLEANER PRODUCTION	10.1016/j.jclepro.2017.11.237
Wang, ZH; Dong, XY; Yin, JH	Antecedents of urban residents' separate collection intentions for household solid waste and their willingness to pay: Evidence from China	JOURNAL OF CLEANER PRODUCTION	10.1016/j.jclepro.2016.09.223
Landry, N; Gifford, R; Milfont, TL; Weeks, A; Arnocky, S	Learned helplessness moderates the relationship between environmental concern and behavior	JOURNAL OF ENVIRONMENTAL PSYCHOLOGY	10.1016/j.jenvp.2017.12.003
Xu, L; Zhang, XL; Ling, ML	Spillover effects of household waste separation policy on electricity consumption: Evidence from Hangzhou, China	RESOURCES CONSERVATION AND RECYCLING	10.1016/j.resconrec.2017.10.028
Han, H; Hyun, SS	What influences water conservation and towel reuse practices of hotel guests?	TOURISM MANAGEMENT	10.1016/j.tourman.2017.08.005
Han, H; Kim, W; Lee, S	DRIVERS OF MUSEUM VISITORS' WILLINGNESS TO PRACTICE GREEN ACTIVITIES	SOCIAL BEHAVIOR AND PERSONALITY	10.2224/sbp.6558
Verma, VK; Chandra, B	An application of theory of planned behavior to predict young Indian consumers' green hotel visit intention	JOURNAL OF CLEANER PRODUCTION	10.1016/j.jclepro.2017.10.047
Li, JR; Zuo, J; Cai, H; Zillante, G	Construction waste reduction behavior of contractor employees: An extended theory of planned behavior model approach	JOURNAL OF CLEANER PRODUCTION	10.1016/j.jclepro.2017.10.138
He, XH; Zhan, WJ	How to activate moral norm to adopt electric vehicles in China? An empirical study based on extended norm activation theory	JOURNAL OF CLEANER PRODUCTION	10.1016/j.jclepro.2017.05.088
Geiger, SM; Otto, S; Schrader, U	Mindfully Green and Healthy: An Indirect Path from Mindfulness to Ecological Behavior	FRONTIERS IN PSYCHOLOGY	10.3389/fpsyg.2017.02306
Geiger, SM; Fischer, D; Schrader, U	Measuring What Matters in Sustainable Consumption: An Integrative Framework for the Selection of Relevant Behaviors	SUSTAINABLE DEVELOPMENT	10.1002/sd.1688
Lyon, SF; Bidwell, D; Pollnac, RB	Factors Influencing Environmentally Responsible Behavior among Coastal Recreationists	COASTAL MANAGEMENT	10.1080/08920753.2018.1498714
Gao, YF	To Study the Relationship between Environmental Education and Environmental Behavior Based on Environmental Attitude	EKOLOJI
Zheng, WL; Wang, JW; Zhang, X	Effects of Environmental Cognition and Environmental Attitude on Environmental Behavior of Ecotourism	EKOLOJI
Cheng, TE; Wang, J; Cao, MM; Zhang, DJ; Bai, HX	THE RELATIONSHIPS AMONG INTERPRETIVE SERVICE QUALITY, SATISFACTION, PLACE ATTACHMENT AND ENVIRONMENTALLY RESPONSIBLE BEHAVIOR AT THE CULTURAL HERITAGE SITES IN XI'AN, CHINA	APPLIED ECOLOGY AND ENVIRONMENTAL RESEARCH	10.15666/aeer/1605_63176339
Lee, JSH; Oh, CO	The Causal Effects of Place Attachment and Tourism Development on Coastal Residents' Environmentally Responsible Behavior	COASTAL MANAGEMENT	10.1080/08920753.2018.1451728
Safari, A; Salehzadeh, R; Panahi, R; Abolghasemian, S	Multiple pathways linking environmental knowledge and awareness to employees' green behavior	CORPORATE GOVERNANCE-THE INTERNATIONAL JOURNAL OF BUSINESS IN SOCIETY	10.1108/CG-08-2016-0168
Braun, T; Cottrell, R; Dierkes, P	Fostering changes in attitude, knowledge and behavior: demographic variation in environmental education effects	ENVIRONMENTAL EDUCATION RESEARCH	10.1080/13504622.2017.1343279
Taniguchi, H; Marshall, GA	Trust, political orientation, and environmental behavior	ENVIRONMENTAL POLITICS	10.1080/09644016.2018.1425275
Wang, J; Wang, SY; Wang, Y; Li, J; Zhao, DT	Extending the theory of planned behavior to understand consumers' intentions to visit green hotels in the Chinese context	INTERNATIONAL JOURNAL OF CONTEMPORARY HOSPITALITY MANAGEMENT	10.1108/IJCHM-04-2017-0223
Al-Naqbi, AK; Alshannag, Q	The status of education for sustainable development and sustainability knowledge, attitudes, and behaviors of UAE University students	INTERNATIONAL JOURNAL OF SUSTAINABILITY IN HIGHER EDUCATION	10.1108/IJSHE-06-2017-0091
Han, W; McCabe, S; Wang, Y; Chong, AYL	Evaluating user-generated content in social media: an effective approach to encourage greater pro-environmental behavior in tourism?	JOURNAL OF SUSTAINABLE TOURISM	10.1080/09669582.2017.1372442
Rezapouraghdam, H; Alipour, H; Darvishmotevali, M	Employee workplace spirituality and pro-environmental behavior in the hotel industry	JOURNAL OF SUSTAINABLE TOURISM	10.1080/09669582.2017.1409229
Han, H; Olya, HGT; Cho, SB; Kim, W	Understanding museum vacationers' eco-friendly decision-making process: strengthening the VBN framework	JOURNAL OF SUSTAINABLE TOURISM	10.1080/09669582.2017.1377210
Su, LJ; Swanson, SR; Chen, XH	Reputation, subjective well-being, and environmental responsibility: the role of satisfaction and identification	JOURNAL OF SUSTAINABLE TOURISM	10.1080/09669582.2018.1443115
Floress, K; Reimer, A; Thompson, A; Burbach, M; Knutson, C; Prokopy, L; Ribaudo, M; Ulrich-Schad, J	Measuring farmer conservation behaviors: Challenges and best practices	LAND USE POLICY	10.1016/j.landusepol.2017.11.030
Parker, JM; Sams, D; Poddar, A; Manoylov, K	Water conservation behavior: is what we say what we do?	JOURNAL OF CONSUMER MARKETING	10.1108/JCM-09-2017-2345
Nguyen, TN; Lobo, A; Nguyen, BK	Young consumers' green purchase behaviour in an emerging market	JOURNAL OF STRATEGIC MARKETING	10.1080/0965254X.2017.1318946
Tezel, E; Ugural, M; Giritli, H	Pro-environmental Behavior of University Students: Influence of Cultural Differences	EUROPEAN JOURNAL OF SUSTAINABLE DEVELOPMENT	10.14207/ejsd.2018.v7n4p43
Schelly, C	Bringing the Body into Environmental Behavior: The Corporeal Element of Social Practice and Behavioral Change	HUMAN ECOLOGY REVIEW
Han, H; Hyun, SS	Eliciting customer green decisions related to water saving at hotels: impact of customer characteristics	JOURNAL OF SUSTAINABLE TOURISM	10.1080/09669582.2018.1458857
Chanin, J	The effect of symbolic racism on environmental concern and environmental action	ENVIRONMENTAL SOCIOLOGY	10.1080/23251042.2018.1449340
Zientara, P; Zamojska, A	Green organizational climates and employee pro-environmental behaviour in the hotel industry	JOURNAL OF SUSTAINABLE TOURISM	10.1080/09669582.2016.1206554
Xu, SJ; Kim, HJ; Liang, MZ; Ryu, K	Interrelationships between tourist involvement, tourist experience, and environmentally responsible behavior: a case study of Nansha Wetland Park, China	JOURNAL OF TRAVEL & TOURISM MARKETING	10.1080/10548408.2018.1439429
Han, H; Hyun, SS	College youth travelers' eco-purchase behavior and recycling activity while traveling: an examination of gender difference	JOURNAL OF TRAVEL & TOURISM MARKETING	10.1080/10548408.2017.1405865
Kennedy, EH; Kmec, J	Reinterpreting the gender gap in household pro-environmental behaviour	ENVIRONMENTAL SOCIOLOGY	10.1080/23251042.2018.1436891
Sussbauer, E; Schafer, M	Greening the workplace: conceptualising workplaces as settings for enabling sustainable consumption	INTERNATIONAL JOURNAL OF INNOVATION AND SUSTAINABLE DEVELOPMENT	10.1504/IJISD.2018.10012682
Akhtar, R; Afroz, R; Masud, MM; Rahman, M; Khalid, H; Duasa, JB	Farmers' perceptions, awareness, attitudes and adaption behaviour towards climate change	JOURNAL OF THE ASIA PACIFIC ECONOMY	10.1080/13547860.2018.1442149
Hamza, KM; Dalmarco, DDS; Pereira, FAD	Sustainable consumption profile differences among Brazilian regions	JOURNAL OF ENVIRONMENTAL PLANNING AND MANAGEMENT	10.1080/09640568.2017.1355778
Landon, AC; Woosnam, KM; Boley, BB	Modeling the psychological antecedents to tourists' pro-sustainable behaviors: an application of the value-belief-norm model	JOURNAL OF SUSTAINABLE TOURISM	10.1080/09669582.2017.1423320
Sun, SJ; Merolla, AJ; Seo, M	Public and Personal Responses to Environmental Pollution in China: Differential Susceptibility, Direct Experience, and Media Use	INTERNATIONAL JOURNAL OF COMMUNICATION
Lessard, SK; Morse, WC; Lepczyk, CA; Seekamp, E	Perceptions of Whooping Cranes among waterfowl hunters in Alabama: using specialization, awareness, knowledge, and attitudes to understand conservation behavior	HUMAN DIMENSIONS OF WILDLIFE	10.1080/10871209.2017.1414335
Mann, JB; Ballantyne, R; Packer, J	Penguin Promises: encouraging aquarium visitors to take conservation action	ENVIRONMENTAL EDUCATION RESEARCH	10.1080/13504622.2017.1365355
Larson, LR; Cooper, CB; Stedman, RC; Decker, DJ; Gagnon, RJ	Place-Based Pathways to Proenvironmental Behavior: Empirical Evidence for a Conservation-Recreation Model	SOCIETY & NATURAL RESOURCES	10.1080/08941920.2018.1447714
Whitley, CT; Takahashi, B; Zwickle, A; Besley, JC; Lertpratchya, AP	Sustainability behaviors among college students: an application of the VBN theory	ENVIRONMENTAL EDUCATION RESEARCH	10.1080/13504622.2016.1250151
Tam, KP; Chan, HW	Generalized trust narrows the gap between environmental concern and pro-environmental behavior: Multilevel evidence	GLOBAL ENVIRONMENTAL CHANGE-HUMAN AND POLICY DIMENSIONS	10.1016/j.gloenvcha.2017.12.001
Iqbal, Q; Hassan, SH; Akhtar, S; Khan, S	Employee's green behavior for environmental sustainability: a case of banking sector in Pakistan	WORLD JOURNAL OF SCIENCE TECHNOLOGY AND SUSTAINABLE DEVELOPMENT	10.1108/WJSTSD-08-2017-0025
Sukhu, A; Scharff, R	Will doing right' lead to doing well'? An examination of green behavior	JOURNAL OF CONSUMER MARKETING	10.1108/JCM-04-2016-1778
Moghimehfar, F; Halpenny, EA; Walker, GJ	Front-Country Campers' Constraints, Negotiation, and Pro-Environment Behavioral Intention: An Extension to the Theory of Planned Behavior	LEISURE SCIENCES	10.1080/01490400.2017.1344163
Zheng, QJ; Xu, AX; Kong, DY; Deng, HP; Lin, QQ	CORRELATION BETWEEN THE ENVIRONMENTAL KNOWLEDGE, ENVIRONMENTAL ATTITUDE, AND BEHAVIORAL INTENTION OF TOURISTS FOR ECOTOURISM IN CHINA	APPLIED ECOLOGY AND ENVIRONMENTAL RESEARCH	10.15666/aeer/1601_051062
Fu, LP; Zhang, Y; Xiong, X; Bai, Y	Pro-Environmental Awareness and Behaviors on Campus: Evidence from Tianjin, China	EURASIA JOURNAL OF MATHEMATICS SCIENCE AND TECHNOLOGY EDUCATION	10.12973/ejmste/77953
Levy, A; Orion, N; Leshem, Y	Variables that influence the environmental behavior of adults	ENVIRONMENTAL EDUCATION RESEARCH	10.1080/13504622.2016.1271865
Mullenbach, LE; Green, GT	Can environmental education increase student-athletes' environmental behaviors?	ENVIRONMENTAL EDUCATION RESEARCH	10.1080/13504622.2016.1241218
Freed, A	The relationship between university students' environmental identity, decision-making process, and behavior	ENVIRONMENTAL EDUCATION RESEARCH	10.1080/13504622.2017.1320705
Lakhan, C	The garbage gospel: Using the theory of planned behavior to explain the role of religious institutions in affecting pro-environmental behavior among ethnic minorities	JOURNAL OF ENVIRONMENTAL EDUCATION	10.1080/00958964.2017.1337701
Allen, S; Marquart-Pyatt, ST	Workplace energy conservation at Michigan State University	INTERNATIONAL JOURNAL OF SUSTAINABILITY IN HIGHER EDUCATION	10.1108/IJSHE-07-2016-0124
Schmitt, MT; Aknin, LB; Axsen, J; Shwom, RL	Unpacking the Relationships Between Pro-environmental Behavior, Life Satisfaction, and Perceived Ecological Threat	ECOLOGICAL ECONOMICS	10.1016/j.ecolecon.2017.07.007
Aregay, FA; Zhao, MJ; Xu, T	Knowledge, attitude and behavior of farmers in farmland conservation in China: an application of the structural equation model	JOURNAL OF ENVIRONMENTAL PLANNING AND MANAGEMENT	10.1080/09640568.2017.1301895
Varela-Candamio, L; Novo-Corti, I; Garcia-Alvarez, MT	The importance of environmental education in the determinants of green behavior: A meta-analysis approach	JOURNAL OF CLEANER PRODUCTION	10.1016/j.jclepro.2017.09.214
Elgaaied-Gambier, L; Monnot, E; Reniou, F	Using descriptive norm appeals effectively to promote green behavior	JOURNAL OF BUSINESS RESEARCH	10.1016/j.jbusres.2017.09.032
Yu, TY; Yu, TK	The Moderating Effects of Students' Personality Traits on Pro-Environmental Behavioral Intentions in Response to Climate Change	INTERNATIONAL JOURNAL OF ENVIRONMENTAL RESEARCH AND PUBLIC HEALTH	10.3390/ijerph14121472
Patel, J; Modi, A; Paul, J	Pro-environmental behavior and socio-demographic factors in an emerging market	ASIAN JOURNAL OF BUSINESS ETHICS	10.1007/s13520-016-0071-5
Poskus, MS; Zukauskiene, R	Predicting adolescents' recycling behavior among different big five personality types	JOURNAL OF ENVIRONMENTAL PSYCHOLOGY	10.1016/j.jenvp.2017.10.003
Pradhananga, AK; Davenport, MA	Community attachment, beliefs and residents' civic engagement in stormwater management	LANDSCAPE AND URBAN PLANNING	10.1016/j.landurbplan.2017.10.001
Zhang, XJ; Geng, GJ; Sun, P	Determinants and implications of citizens' environmental complaint in China: Integrating theory of planned behavior and norm activation model	JOURNAL OF CLEANER PRODUCTION	10.1016/j.jclepro.2017.08.020
Floress, K; de Jalon, SG; Church, SP; Babin, N; Ulrich-Schad, JD; Prokopy, LS	Toward a theory of farmer conservation attitudes: Dual interests and willingness to take action to protect water quality	JOURNAL OF ENVIRONMENTAL PSYCHOLOGY	10.1016/j.jenvp.2017.06.009
Junot, A; Paquet, Y; Martin-Krumm, C	Passion for outdoor activities and environmental behaviors: A look at emotions related to passionate activities	JOURNAL OF ENVIRONMENTAL PSYCHOLOGY	10.1016/j.jenvp.2017.07.011
Tam, KP; Chan, HW	Environmental concern has a weaker association with pro-environmental behavior in some societies than others: A cross-cultural psychology perspective	JOURNAL OF ENVIRONMENTAL PSYCHOLOGY	10.1016/j.jenvp.2017.09.001
Sparkman, G; Walton, GM	Dynamic Norms Promote Sustainable Behavior, Even if It Is Counternormative	PSYCHOLOGICAL SCIENCE	10.1177/0956797617719950
Delgado-Marquez, BL; Pedauga, LE	Environmental Behavior and MNEs: A Strategy Pulled by Stakeholder Engagement	BUSINESS STRATEGY AND THE ENVIRONMENT	10.1002/bse.1955
Pradhananga, AK; Davenport, MA; Perry, V	The influence of beliefs and norms on landowners' civic engagement in water resource protection	JOURNAL OF SOIL AND WATER CONSERVATION	10.2489/jswc.72.6.639
Dolnicar, S; Cvelbar, LK; Grun, B	Do Pro-environmental Appeals Trigger Pro-environmental Behavior in Hotel Guests?	JOURNAL OF TRAVEL RESEARCH	10.1177/0047287516678089
Adnan, N; Nordin, SM; bin Abu Bakar, Z	Understanding and facilitating sustainable agricultural practice: A comprehensive analysis of adoption behaviour among Malaysian paddy farmers	LAND USE POLICY	10.1016/j.landusepol.2017.07.046
Nisa, C; Varum, C; Botelho, A	Promoting Sustainable Hotel Guest Behavior: A Systematic Review and Meta-Analysis	CORNELL HOSPITALITY QUARTERLY	10.1177/1938965517704371
Klein, SA; Hilbig, BE; Heck, DW	Which is the greater good? A social dilemma paradigm disentangling environmentalism and cooperation	JOURNAL OF ENVIRONMENTAL PSYCHOLOGY	10.1016/j.jenvp.2017.06.001
Leygue, C; Ferguson, E; Spence, A	Saving energy in the workplace: Why, and for whom?	JOURNAL OF ENVIRONMENTAL PSYCHOLOGY	10.1016/j.jenvp.2017.06.006
Wang, SY; Li, J; Zhao, DT	The impact of policy measures on consumer intention to adopt electric vehicles: Evidence from China	TRANSPORTATION RESEARCH PART A-POLICY AND PRACTICE	10.1016/j.tra.2017.08.013
Liu, DY; Du, HB; Southworth, F; Ma, SF	The influence of social-psychological factors on the intention to choose low-carbon travel modes in Tianjin, China	TRANSPORTATION RESEARCH PART A-POLICY AND PRACTICE	10.1016/j.tra.2017.08.004
Balmford, A; Cole, L; Sandbrook, C; Fisher, B	The environmental footprints of conservationists, economists and medics compared	BIOLOGICAL CONSERVATION	10.1016/j.biocon.2017.07.035
Ari, E; Yilmaz, V	Effects of environmental illiteracy and environmental awareness among middle school students on environmental behavior	ENVIRONMENT DEVELOPMENT AND SUSTAINABILITY	10.1007/s10668-016-9826-3
Farrow, K; Grolleau, G; Ibanez, L	Social Norms and Pro-environmental Behavior: A Review of the Evidence	ECOLOGICAL ECONOMICS	10.1016/j.ecolecon.2017.04.017
Xu, XJ; Maki, A; Chen, CF; Dong, B; Day, JK	Investigating willingness to save energy and communication about energy use in the American workplace with the attitude-behavior-context model	ENERGY RESEARCH & SOCIAL SCIENCE	10.1016/j.erss.2017.02.011
Buerke, A; Straatmann, T; Lin-Hi, N; Muller, K	Consumer awareness and sustainability-focused value orientation as motivating factors of responsible consumer behavior	REVIEW OF MANAGERIAL SCIENCE	10.1007/s11846-016-0211-2
Chen, H; Chen, FY; Huang, XR; Long, RY; Li, WJ	Are individuals' environmental behavior always consistent?-An analysis based on spatial difference	RESOURCES CONSERVATION AND RECYCLING	10.1016/j.resconrec.2017.05.013
Geng, JC; Long, RY; Chen, H; Li, WB	Exploring the motivation-behavior gap in urban residents' green travel behavior: A theoretical and empirical study	RESOURCES CONSERVATION AND RECYCLING	10.1016/j.resconrec.2017.06.025
Leary, RB; Vann, RJ; Mittelstaedt, JD	Leading the way: Motivating environmental action through perceived marketplace influence	JOURNAL OF BUSINESS RESEARCH	10.1016/j.jbusres.2017.05.028
Han, H; Kim, W; Kiatkawsin, K	Emerging youth tourism: fostering young travelers' conservation intentions	JOURNAL OF TRAVEL & TOURISM MARKETING	10.1080/10548408.2016.1261758
Barbarossa, C; De Pelsmacker, P; Moons, I	Personal Values, Green Self-identity and Electric Car Adoption	ECOLOGICAL ECONOMICS	10.1016/j.ecolecon.2017.05.015
Liobikiene, G; Bernatoniene, J	Why determinants of green purchase cannot be treated equally? The case of green cosmetics: Literature review	JOURNAL OF CLEANER PRODUCTION	10.1016/j.jclepro.2017.05.204
Yu, TY; Yu, TK; Chao, CM	Understanding Taiwanese undergraduate students' pro-environmental behavioral intention towards green products in the fight against climate change	JOURNAL OF CLEANER PRODUCTION	10.1016/j.jclepro.2017.05.115
Wang, TT; Mukhopadhyay, A; Patrick, VM	Getting Consumers to Recycle NOW! When and Why Cuteness Appeals Influence Prosocial and Sustainable Behavior	JOURNAL OF PUBLIC POLICY & MARKETING	10.1509/jppm.16.089
Garvey, AM; Bolton, LE	Eco-Product Choice Cuts Both Ways: How Proenvironmental Licensing Versus Reinforcement Is Contingent on Environmental Consciousness	JOURNAL OF PUBLIC POLICY & MARKETING	10.1509/jppm.16.096
Kim, YJ; Yoon, HJ	PREDICTING GREEN ADVERTISING ATTITUDE AND BEHAVIORAL INTENTION IN SOUTH KOREA	SOCIAL BEHAVIOR AND PERSONALITY	10.2224/sbp.5675
Liu, Y; Qu, Y; Lei, Z; Jia, H	Understanding the Evolution of Sustainable Consumption Research	SUSTAINABLE DEVELOPMENT	10.1002/sd.1671
Favot, M; Grassetti, L	E-waste collection in Italy: Results from an exploratory analysis	WASTE MANAGEMENT	10.1016/j.wasman.2017.05.026
Norton, TA; Zacher, H; Parker, SL; Ashkanasy, NM	Bridging the gap between green behavioral intentions and employee green behavior: The role of green psychological climate	JOURNAL OF ORGANIZATIONAL BEHAVIOR	10.1002/job.2178
Krettenauer, T	Pro-Environmental Behavior and Adolescent Moral Development	JOURNAL OF RESEARCH ON ADOLESCENCE	10.1111/jora.12300
Tosti-Kharas, J; Lamm, E; Thomas, TE	Organization OR Environment? Disentangling Employees' Rationales Behind Organizational Citizenship Behavior for the Environment	ORGANIZATION & ENVIRONMENT	10.1177/1086026616668381
Quaglione, D; Cassetta, E; Crociata, A; Sarra, A	Exploring additional determinants of energy-saving behaviour: The influence of individuals' participation in cultural activities	ENERGY POLICY	10.1016/j.enpol.2017.06.030
Nebel, S; Brick, J; Lantz, VA; Trenholm, R	Which Factors Contribute to Environmental Behaviour of Landowners in Southwestern Ontario, Canada?	ENVIRONMENTAL MANAGEMENT	10.1007/s00267-017-0849-9
Issock, PBI; Mpinganjira, M; Duh, H	Segmenting and Profiling South African Households' Electricity Conservation Behavior	SOCIAL MARKETING QUARTERLY	10.1177/1524500417712188
Mantovani, A; Tarola, O; Vergari, C	End-of-pipe or cleaner production? How to go green in presence of income inequality and pro-environmental behavior	JOURNAL OF CLEANER PRODUCTION	10.1016/j.jclepro.2017.01.110
Aprile, MC; Fiorillo, D	Water conservation behavior and environmental concerns: Evidence from a representative sample of Italian individuals	JOURNAL OF CLEANER PRODUCTION	10.1016/j.jclepro.2017.05.036
Ari, E; Yilmaz, V	Consumer attitudes on the use of plastic and cloth bags	ENVIRONMENT DEVELOPMENT AND SUSTAINABILITY	10.1007/s10668-016-9791-x
Han, H; Hwang, J; Lee, S	Cognitive, affective, normative, and moral triggers of sustainable intentions among convention-goers	JOURNAL OF ENVIRONMENTAL PSYCHOLOGY	10.1016/j.jenvp.2017.03.003
Varotto, A; Spagnolli, A	Psychological strategies to promote household recycling. A systematic review with meta-analysis of validated field interventions	JOURNAL OF ENVIRONMENTAL PSYCHOLOGY	10.1016/j.jenvp.2017.03.011
Brick, C; Sherman, DK; Kim, HS	Green to be seen and brown to keep down: Visibility moderates the effect of identity on pro-environmental behavior	JOURNAL OF ENVIRONMENTAL PSYCHOLOGY	10.1016/j.jenvp.2017.04.004
Ratliff, KA; Howell, JL; Redford, L	Attitudes toward the prototypical environmentalist predict environmentally friendly behavior	JOURNAL OF ENVIRONMENTAL PSYCHOLOGY	10.1016/j.jenvp.2017.03.009
Nielsen, KS	From prediction to process: A self-regulation account of environmental behavior change	JOURNAL OF ENVIRONMENTAL PSYCHOLOGY	10.1016/j.jenvp.2017.04.002
Martinho, G; Magalhaes, D; Pires, A	Consumer behavior with respect to the consumption and recycling of smartphones and tablets: An exploratory study in Portugal	JOURNAL OF CLEANER PRODUCTION	10.1016/j.jclepro.2017.04.039
Janmaimool, P	Application of Protection Motivation Theory to Investigate Sustainable Waste Management Behaviors	SUSTAINABILITY	10.3390/su9071079
Desrochers, MN; Mosher, H	Evaluation of an informational and behavior change program to increase students' self-reported energy conservation	BEHAVIORAL INTERVENTIONS	10.1002/bin.1482
Dumont, J; Shen, J; Deng, X	Effects of Green HRM Practices on Employee Workplace Green Behavior: The Role of Psychological Green Climate and Employee Green Values	HUMAN RESOURCE MANAGEMENT	10.1002/hrm.21792
Diederich, J; Goeschl, T	To mitigate or not to mitigate: The price elasticity of pro-environmental behavior	JOURNAL OF ENVIRONMENTAL ECONOMICS AND MANAGEMENT	10.1016/j.jeem.2017.03.004
De Dominicis, S; Schultz, PW; Bonaiuto, M	Protecting the Environment for Self-interested Reasons: Altruism Is Not the Only Pathway to Sustainability	FRONTIERS IN PSYCHOLOGY	10.3389/fpsyg.2017.01065
Jansson, J; Nordlund, A; Westin, K	Examining drivers of sustainable consumption: The influence of norms and opinion leadership on electric vehicle adoption in Sweden	JOURNAL OF CLEANER PRODUCTION	10.1016/j.jclepro.2017.03.186
Kasser, T	Living both well and sustainably: a review of the literature, with some reflections on future research, interventions and policy	PHILOSOPHICAL TRANSACTIONS OF THE ROYAL SOCIETY A-MATHEMATICAL PHYSICAL AND ENGINEERING SCIENCES	10.1098/rsta.2016.0369
Jagers, SC; Linde, S; Martinsson, J; Matti, S	Testing the Importance of Individuals' Motives for Explaining Environmentally Significant Behavior	SOCIAL SCIENCE QUARTERLY	10.1111/ssqu.12321
Wan, C; Shen, GQ; Choi, S	Experiential and instrumental attitudes: Interaction effect of attitude and subjective norm on recycling intention	JOURNAL OF ENVIRONMENTAL PSYCHOLOGY	10.1016/j.jenvp.2017.02.006
Lee, HY; Bonn, MA; Reid, EL; Kim, WG	Differences in tourist ethical judgment and responsible tourism intention: An ethical scenario approach	TOURISM MANAGEMENT	10.1016/j.tourman.2016.12.003
Chan, ESW; Hon, AHY; Okumus, F; Chan, W	An Empirical Study of Environmental Practices and Employee Ecological Behavior in the Hotel Industry	JOURNAL OF HOSPITALITY & TOURISM RESEARCH	10.1177/1096348014550873
Soliman, M; Wilson, AE	Seeing change and being change in the world: The relationship between lay theories about the world and environmental intentions	JOURNAL OF ENVIRONMENTAL PSYCHOLOGY	10.1016/j.jenvp.2017.01.008
Robertson, JL; Barling, J	Toward a new measure of organizational environmental citizenship behavior	JOURNAL OF BUSINESS RESEARCH	10.1016/j.jbusres.2017.02.007
Su, LJ; Swanson, SR	The effect of destination social responsibility on tourist environmentally responsible behavior: Compared analysis of first-time and repeat tourists	TOURISM MANAGEMENT	10.1016/j.tourman.2016.12.011
Ertz, M; Huang, R; Jo, MS; Karakas, F; Sarigollu, E	From single-use to multi-use: Study of consumers' behavior toward consumption of reusable containers	JOURNAL OF ENVIRONMENTAL MANAGEMENT	10.1016/j.jenvman.2017.01.060
Mei, NS; Wai, CW; Bin Ahamad, R	Differential environmental psychological factors in determining low carbon behaviour among urban and suburban residents through responsible environmental behaviour model	SUSTAINABLE CITIES AND SOCIETY	10.1016/j.scs.2017.03.003
Boeve-de Pauw, J; Van Petegem, P	Because My Friends Insist or Because It Makes Sense? Adolescents' Motivation towards the Environment	SUSTAINABILITY	10.3390/su9050750
Kim, H	Development and validation of the pro-environmental behaviour scale for women's health	JOURNAL OF ADVANCED NURSING	10.1111/jan.13233
Wang, BZ; Cheng, ZM	Environmental Perceptions, Happiness and Pro-environmental Actions in China	SOCIAL INDICATORS RESEARCH	10.1007/s11205-015-1218-9
Binder, M; Blankenberg, AK	Green lifestyles and subjective well-being: More about self-image than actual behavior?	JOURNAL OF ECONOMIC BEHAVIOR & ORGANIZATION	10.1016/j.jebo.2017.03.009
Xu, L; Ling, ML; Lu, YJ; Shen, M	External influences on forming residents' waste separation behaviour: Evidence from households in Hangzhou, China	HABITAT INTERNATIONAL	10.1016/j.habitatint.2017.03.009
Tang, YM; Geng, LU; Schultz, PW; Zhou, KX; Xiang, P	The effects of mindful learning on pro-environmental behavior: A self-expansion perspective	CONSCIOUSNESS AND COGNITION	10.1016/j.concog.2017.03.005
Jo, M; Shin, J	Market strategy for promoting green consumption: Consumer preference and policy implications for laundry detergent	INTERNATIONAL JOURNAL OF CONSUMER STUDIES	10.1111/ijcs.12339
Kim, A; Kim, Y; Han, K; Jackson, SE; Ployhart, RE	Multilevel Influences on Voluntary Workplace Green Behavior: Individual Differences, Leader Behavior, and Coworker Advocacy	JOURNAL OF MANAGEMENT	10.1177/0149206314547386
Lu, H; Liu, X; Chen, H; Long, RY; Yue, T	Who contributed to corporation green in China? A view of public and private-sphere pro-environmental behavior among employees	RESOURCES CONSERVATION AND RECYCLING	10.1016/j.resconrec.2016.12.008
Scalco, A; Noventa, S; Sartori, R; Ceschi, A	Predicting organic food consumption: A meta-analytic structural equation model based on the theory of planned behavior	APPETITE	10.1016/j.appet.2017.02.007
Huber, LR; Sloof, R; Van Praag, M	The effect of incentives on sustainable behavior: evidence from a field experiment	LABOUR ECONOMICS	10.1016/j.labeco.2016.11.012
Estrada, M; Schultz, PW; Silva-Send, N; Boudrias, MA	The Role of Social Influences on Pro-Environment Behaviors in the San Diego Region	JOURNAL OF URBAN HEALTH-BULLETIN OF THE NEW YORK ACADEMY OF MEDICINE	10.1007/s11524-017-0139-0
Ohnmacht, T; Schaffner, D; Weibel, C; Schad, H	Rethinking social psychology and intervention design: A model of energy savings and human behavior	ENERGY RESEARCH & SOCIAL SCIENCE	10.1016/j.erss.2017.01.017
Nilsson, A; Bergquist, M; Schultz, WP	Spillover effects in environmental behaviors, across time and context: a review and research agenda	ENVIRONMENTAL EDUCATION RESEARCH	10.1080/13504622.2016.1250148
Yadav, R; Pathak, GS	Determinants of Consumers' Green Purchase Behavior in a Developing Nation: Applying and Extending the Theory of Planned Behavior	ECOLOGICAL ECONOMICS	10.1016/j.ecolecon.2016.12.019
Cho, S; Kang, H	Putting Behavior Into Context: Exploring the Contours of Social Capital Influences on Environmental Behavior	ENVIRONMENT AND BEHAVIOR	10.1177/0013916516631801
Xu, L; Ling, ML; Lu, YJ; Shen, M	Understanding Household Waste Separation Behaviour: Testing the Roles of Moral, Past Experience, and Perceived Policy Effectiveness within the Theory of Planned Behaviour	SUSTAINABILITY	10.3390/su9040625
Oztekin, C; Teksoz, G; Pamuk, S; Sahin, E; Kilic, DS	Gender perspective on the factors predicting recycling behavior: Implications from the theory of planned behavior	WASTE MANAGEMENT	10.1016/j.wasman.2016.12.036
Dimara, E; Manganari, E; Skuras, D	Don't change my towels please: Factors influencing participation in towel reuse programs	TOURISM MANAGEMENT	10.1016/j.tourman.2016.09.003
Obery, A; Bangert, A	Exploring the Influence of Nature Relatedness and Perceived Science Knowledge on Proenvironmental Behavior	EDUCATION SCIENCES	10.3390/educsci7010017
Redman, A; Redman, E	Is Subjective Knowledge the Key to Fostering Sustainable Behavior? Mixed Evidence from an Education Intervention in Mexico	EDUCATION SCIENCES	10.3390/educsci7010004
Addison, C; Jenkins, BWC; White, M; Henderson, F; McGill, DJ; Antoine-La Vigne, D; Payton, M	Perception of Policy and Environmental Action to Promote Healthy Behaviors in African American Communities	INTERNATIONAL JOURNAL OF ENVIRONMENTAL RESEARCH AND PUBLIC HEALTH	10.3390/ijerph14030271
Lohn, VM; Tezza, R; Alperstedt, GD; Campos, LMS	Future Professionals: A Study of Sustainable Behavior	SUSTAINABILITY	10.3390/su9030413
Moon, SG; Jeong, SY; Choi, Y	Moderating Effects of Trust on Environmentally Significant Behavior in Korea	SUSTAINABILITY	10.3390/su9030415
Nguyen, TN; Lobo, A; Greenland, S	Energy efficient household appliances in emerging markets: the influence of consumers' values and knowledge on their attitudes and purchase behaviour	INTERNATIONAL JOURNAL OF CONSUMER STUDIES	10.1111/ijcs.12323
Adnan, N; Nordin, SM; Rahman, I; Vasant, PM; Noor, A	A comprehensive review on theoretical framework-based electric vehicle consumer adoption research	INTERNATIONAL JOURNAL OF ENERGY RESEARCH	10.1002/er.3640
Daubenmire, PL; van Opstal, MT; Hall, NJ; Wunar, B; Kowrach, N	Using the chemistry classroom as the starting point for engaging urban high school students and their families in pro-environmental behaviors	INTERNATIONAL JOURNAL OF SCIENCE EDUCATION PART B-COMMUNICATION AND PUBLIC ENGAGEMENT	10.1080/21548455.2016.1173740
Willis, RL; Provost, SC; Christidis, L	Influences on Sustainable Behavior	ECOPSYCHOLOGY	10.1089/eco.2016.0031
Shi, HX; Fan, J; Zhao, DT	Predicting household PM2.5-reduction behavior in Chinese urban areas: An integrative model of Theory of Planned Behavior and Norm Activation Theory	JOURNAL OF CLEANER PRODUCTION	10.1016/j.jclepro.2016.12.169
Waechter, S; Sutterlin, B; Siegrist, M	Decision-Making Strategies for the Choice of Energy-friendly Products	JOURNAL OF CONSUMER POLICY	10.1007/s10603-016-9328-6
Reese, G; Junge, EA	Keep on Rockin' in a (Plastic-)Free World: Collective Efficacy and Pro-Environmental Intentions as a Function of Task Difficulty	SUSTAINABILITY	10.3390/su9020200
Nguyen, TN; Nguyen, HV; Lobo, A; Dao, TS	Encouraging Vietnamese Household Recycling Behavior: Insights and Implications	SUSTAINABILITY	10.3390/su9020179
Otaki, Y; Ueda, K; Sakura, O	Effects of feedback about community water consumption on residential water conservation	JOURNAL OF CLEANER PRODUCTION	10.1016/j.jclepro.2016.12.051
Ibanez, L; Moureau, N; Roussel, S	How do incidental emotions impact pro-environmental behavior? Evidence from the dictator game	JOURNAL OF BEHAVIORAL AND EXPERIMENTAL ECONOMICS	10.1016/j.socec.2016.04.003
Power, N; Beattie, G; McGuire, L	Mapping our underlying cognitions and emotions about good environmental behavior: Why we fail to act despite the best of intentions	SEMIOTICA	10.1515/sem-2016-0035
Echegaray, F; Hansstein, FV	Assessing the intention-behavior gap in electronic waste recycling: the case of Brazil	JOURNAL OF CLEANER PRODUCTION	10.1016/j.jclepro.2016.05.064
Geng, DY; Liu, JJ; Zhu, QH	Motivating sustainable consumption among Chinese adolescents: An empirical examination	JOURNAL OF CLEANER PRODUCTION	10.1016/j.jclepro.2016.09.113
Sarkis, AM	A comparative study of theoretical behaviour change models predicting empirical evidence for residential energy conservation behaviours	JOURNAL OF CLEANER PRODUCTION	10.1016/j.jclepro.2016.09.067
Prati, G; Albanesi, C; Pietrantoni, L	The interplay among environmental attitudes, pro-environmental behavior, social identity, and pro-environmental institutional climate. A longitudinal study	ENVIRONMENTAL EDUCATION RESEARCH	10.1080/13504622.2015.1118752
Unsworth, KL; McNeill, IM	Increasing Pro-Environmental Behaviors by Increasing Self-Concordance: Testing an Intervention	JOURNAL OF APPLIED PSYCHOLOGY	10.1037/apl0000155
Rogers, R; Wallner, C; Goodwin, B; Heitland, W; Weisser, WW; Brosius, HB	When do people take action? The importance of people's observation that nature is changing for pro-environmental behavior within the field of impersonal, environmental risk	JOURNAL OF INTEGRATIVE ENVIRONMENTAL SCIENCES	10.1080/1943815X.2016.1268165
Han, H; Meng, B; Kim, W	Emerging bicycle tourism and the theory of planned behavior	JOURNAL OF SUSTAINABLE TOURISM	10.1080/09669582.2016.1202955
Bueddefeld, JNH; Van Winkle, CM	Exploring the effect of zoo post-visit action resources on sustainable behavior change	JOURNAL OF SUSTAINABLE TOURISM	10.1080/09669582.2016.1257629
Han, H; Hyun, SS	Fostering customers' pro-environmental behavior at a museum	JOURNAL OF SUSTAINABLE TOURISM	10.1080/09669582.2016.1259318
Adnan, A; Ahmad, A; Khan, MN	Examining the role of consumer lifestyles on ecological behavior among young Indian consumers	YOUNG CONSUMERS	10.1108/YC-05-2017-00699
Masson, T; Lessmann, O	Insecure Employment and Pro-Environmental Consumption: An empirical Analysis	MANAGEMENT REVUE	10.5771/0935-9915-2017-1-62
Nguyen, TN; Lobo, A; Greenland, S	The influence of Vietnamese consumers' altruistic values on their purchase of energy efficient appliances	ASIA PACIFIC JOURNAL OF MARKETING AND LOGISTICS	10.1108/APJML-08-2016-0151
Prati, G; Albanesi, C; Pietrantoni, L	Social Well-Being and Pro-Environmental Behavior: A Cross-Lagged Panel Design	HUMAN ECOLOGY REVIEW	10.22459/HER.23.01.2017.07
Passafaro, P; Livi, S	Comparing determinants of perceived and actual recycling skills: The role of motivational, behavioral and dispositional factors	JOURNAL OF ENVIRONMENTAL EDUCATION	10.1080/00958964.2017.1320961
Moradhaseli, S; Ataei, P; Norouzi, A	Analysis of students' environmental behavior in the Agriculture College of Tarbiat Modares University, Iran (application of Planned Behavior Theory)	JOURNAL OF HUMAN BEHAVIOR IN THE SOCIAL ENVIRONMENT	10.1080/10911359.2017.1334614
Rainear, AM; Christensen, JL	Protection Motivation Theory as an Explanatory Framework for Proenvironmental Behavioral Intentions	COMMUNICATION RESEARCH REPORTS	10.1080/08824096.2017.1286472
Ayob, SF; Sheau-Ting, L; Jalil, RA; Chin, HC	Key determinants of waste separation intention: empirical application of TPB	FACILITIES	10.1108/F-06-2016-0065
Maki, A; Rothman, AJ	Understanding proenvironmental intentions and behaviors: The importance of considering both the behavior setting and the type of behavior	JOURNAL OF SOCIAL PSYCHOLOGY	10.1080/00224545.2016.1215968
Paswan, A; Guzman, F; Lewin, J	Attitudinal determinants of environmentally sustainable behavior	JOURNAL OF CONSUMER MARKETING	10.1108/JCM-02-2016-1706
Shin, YH; Im, J; Jung, SE; Severt, K	Consumers' Willingness to Patronize Locally Sourced Restaurants: The Impact of Environmental Concern, Environmental Knowledge, and Ecological Behavior	JOURNAL OF HOSPITALITY MARKETING & MANAGEMENT	10.1080/19368623.2017.1263821
Hua, Q	Influencing factors of consumer behavior in recycling of waste electronic appliances based on big data technology	AGRO FOOD INDUSTRY HI-TECH
Nguyen, TN; Lobo, A; Greenland, S	The influence of cultural values on green purchase behaviour	MARKETING INTELLIGENCE & PLANNING	10.1108/MIP-08-2016-0131
Almarshad, SO	Adopting Sustainable Behavior in Institutions of Higher Education: A Study on Intentions of Decision Makers in the MENA Region	EUROPEAN JOURNAL OF SUSTAINABLE DEVELOPMENT	10.14207/ejsd.2017.v6n2p89
Buttlar, B; Latz, M; Walther, E	Breaking Bad: Existential Threat Decreases Pro-Environmental Behavior	BASIC AND APPLIED SOCIAL PSYCHOLOGY	10.1080/01973533.2017.1296360
Li, L; Wang, LY	AN EMPIRICAL STUDY ON THE EFFECT OF ECO- TOURISM VISITORS' ENVIRONMENTAL ATTITUDES ON ENVIRONMENTAL BEHAVIOR	APPLIED ECOLOGY AND ENVIRONMENTAL RESEARCH	10.15666/aeer/1502_091101
Cvelbar, LK; Grun, B; Dolnicar, S	Which hotel guest segments reuse towels? Selling sustainable tourism services through target marketing	JOURNAL OF SUSTAINABLE TOURISM	10.1080/09669582.2016.1206553
Cheung, LTO; Lo, AYH; Fok, L	Recreational specialization and ecologically responsible behaviour of Chinese birdwatchers in Hong Kong	JOURNAL OF SUSTAINABLE TOURISM	10.1080/09669582.2016.1251445
Han, H; Hwang, J; Lee, MJ	The value-belief-emotion-norm model: investigating customers' eco-friendly behavior	JOURNAL OF TRAVEL & TOURISM MARKETING	10.1080/10548408.2016.1208790
Ernst, J; Blood, N; Beery, T	Environmental action and student environmental leaders: exploring the influence of environmental attitudes, locus of control, and sense of personal responsibility	ENVIRONMENTAL EDUCATION RESEARCH	10.1080/13504622.2015.1068278
Pisano, I; Lubell, M	Environmental Behavior in Cross-National Perspective: A Multilevel Analysis of 30 Countries	ENVIRONMENT AND BEHAVIOR	10.1177/0013916515600494
Buchs, M	The role of values for voluntary reductions of holiday air travel	JOURNAL OF SUSTAINABLE TOURISM	10.1080/09669582.2016.1195838
Kaida, K; Kaida, N	Wake up for the environment: An association between sleepiness and pro-environmental behavior	PERSONALITY AND INDIVIDUAL DIFFERENCES	10.1016/j.paid.2016.07.014
Taufik, D; Bolderdijk, JW; Steg, L	Going green? The relative importance of feelings over calculation in driving environmental intent in the Netherlands and the United States	ENERGY RESEARCH & SOCIAL SCIENCE	10.1016/j.erss.2016.08.012
Brough, AR; Wilkie, JEB; Ma, JJ; Isaac, MS; Gal, D	Is Eco-Friendly Unmanly? The Green-Feminine Stereotype and Its Effect on Sustainable Consumption	JOURNAL OF CONSUMER RESEARCH	10.1093/jcr/ucw044
Lacasse, K	Don't be satisfied, identify! Strengthening positive spillover by connecting pro-environmental behaviors to an environmentalist label	JOURNAL OF ENVIRONMENTAL PSYCHOLOGY	10.1016/j.jenvp.2016.09.006
Moghimehfar, F; Halpenny, EA	How do people negotiate through their constraints to engage in pro-environmental behavior? A study of front-country campers in Alberta, Canada	TOURISM MANAGEMENT	10.1016/j.tourman.2016.07.001
Venhoeven, LA; Bolderdijk, JW; Steg, L	Why Acting Environmentally-Friendly Feels Good: Exploring the Role of Self-Image	FRONTIERS IN PSYCHOLOGY	10.3389/fpsyg.2016.01846
Boomsma, C; Pahl, S; Andrade, J	Imagining Change: An Integrative Approach toward Explaining the Motivational Role of Mental Imagery in Pro-environmental Behavior	FRONTIERS IN PSYCHOLOGY	10.3389/fpsyg.2016.01780
Jagers, SC; Martinsson, J; Matti, S	The Environmental Psychology of the Ecological Citizen: Comparing Competing Models of Pro-Environmental Behavior	SOCIAL SCIENCE QUARTERLY	10.1111/ssqu.12313
Hanss, D; Bohm, G; Doran, R; Homburg, A	Sustainable Consumption of Groceries: the Importance of Believing that One Can Contribute to Sustainable Development	SUSTAINABLE DEVELOPMENT	10.1002/sd.1615
Nguyen, TN; Lobo, A; Nguyen, HL; Phan, TTH; Cao, TK	Determinants influencing conservation behaviour: Perceptions of Vietnamese consumers	JOURNAL OF CONSUMER BEHAVIOUR	10.1002/cb.1594
Crociata, A; Agovino, M; Sacco, PL	Neighborhood effects and pro-environmental behavior: The case of Italian separate waste collection	JOURNAL OF CLEANER PRODUCTION	10.1016/j.jclepro.2016.06.083
Yadav, R; Pathak, GS	Young consumers' intention towards buying green products in a developing nation: Extending the theory of planned behavior	JOURNAL OF CLEANER PRODUCTION	10.1016/j.jclepro.2016.06.120
Wu, CS; Zhou, XX; Song, M	Sustainable consumer behavior in China: an empirical analysis from the Midwest regions	JOURNAL OF CLEANER PRODUCTION	10.1016/j.jclepro.2015.06.057
Thogersen, J; Zhou, YF; Huang, G	How stable is the value basis for organic food consumption in China?	JOURNAL OF CLEANER PRODUCTION	10.1016/j.jclepro.2015.06.036
Eom, K; Kim, HS; Sherman, DK; Ishii, K	Cultural Variability in the Link Between Environmental Concern and Support for Environmental Action	PSYCHOLOGICAL SCIENCE	10.1177/0956797616660078
Bell, BT; Toth, N; Little, L; Smith, MA	Planning to Save the Planet: Using an Online Intervention Based on Implementation Intentions to Change Adolescent Self-Reported Energy-Saving Behavior	ENVIRONMENT AND BEHAVIOR	10.1177/0013916515583550
Wells, VK; Taheri, B; Gregory-Smith, D; Manika, D	The role of generativity and attitudes on employees home and workplace water and energy saving behaviours	TOURISM MANAGEMENT	10.1016/j.tourman.2016.03.027
Ertz, M; Karakas, F; Sarigollu, E	Exploring pro-environmental behaviors of consumers: An analysis of contextual factors, attitude, and behaviors	JOURNAL OF BUSINESS RESEARCH	10.1016/j.jbusres.2016.06.010
Wang, YF	Modeling predictors of restaurant employees' green behavior: Comparison of six attitude-behavior models	INTERNATIONAL JOURNAL OF HOSPITALITY MANAGEMENT	10.1016/j.ijhm.2016.07.007
Stikvoort, B; Lindahl, T; Daw, TM	Thou shalt not sell nature: How taboo trade-offs can make us act pro-environmentally, to clear our conscience	ECOLOGICAL ECONOMICS	10.1016/j.ecolecon.2016.05.012
Arimura, TH; Katayama, H; Sakudo, M	Do Social Norms Matter to Energy-Saving Behavior? Endogenous Social and Correlated Effects	JOURNAL OF THE ASSOCIATION OF ENVIRONMENTAL AND RESOURCE ECONOMISTS	10.1086/686068
Ari, E; Yilmaz, V	A proposed structural model for housewives' recycling behavior: A case study from Turkey	ECOLOGICAL ECONOMICS	10.1016/j.ecolecon.2016.06.002
Morren, M; Grinstein, A	Explaining environmental behavior across borders: A meta-analysis	JOURNAL OF ENVIRONMENTAL PSYCHOLOGY	10.1016/j.jenvp.2016.05.003
Raineri, N; Paille, P	Linking Corporate Policy and Supervisory Support with Environmental Citizenship Behaviors: The Role of Employee Environmental Beliefs and Commitment	JOURNAL OF BUSINESS ETHICS	10.1007/s10551-015-2548-x
Gould, RK; Ardoin, NM; Biggar, M; Cravens, AE; Wojcik, D	Environmental Behavior's Dirty Secret: The Prevalence of Waste Management in Discussions of Environmental Concern and Action	ENVIRONMENTAL MANAGEMENT	10.1007/s00267-016-0710-6
Milovantseva, N	Are American households willing to pay a premium for greening consumption of Information and Communication Technologies?	JOURNAL OF CLEANER PRODUCTION	10.1016/j.jclepro.2016.04.001
Dean, AJ; Fielding, KS; Newton, FJ	Community Knowledge about Water: Who Has Better Knowledge and Is This Associated with Water-Related Behaviors and Support for Water-Related Policies?	PLOS ONE	10.1371/journal.pone.0159063
Tseng, CH	The effect of price discounts on green consumerism behavioral intentions	JOURNAL OF CONSUMER BEHAVIOUR	10.1002/cb.1572
Choi, J	Sustainable Behavior: Study Engagement and Happiness among University Students in South Korea	SUSTAINABILITY	10.3390/su8070599
Han, JH; Lee, MJ; Hwang, YS	Tourists' Environmentally Responsible Behavior in Response to Climate Change and Tourist Experiences in Nature-Based Tourism	SUSTAINABILITY	10.3390/su8070644
Staddon, SC; Cycil, C; Goulden, M; Leygue, C; Spence, A	Intervening to change behaviour and save energy in the workplace: A systematic review of available evidence	ENERGY RESEARCH & SOCIAL SCIENCE	10.1016/j.erss.2016.03.027
Paille, P; Mejia-Morelos, JH; Marche-Paille, A; Chen, CC; Chen, Y	Corporate Greening, Exchange Process Among Co-workers, and Ethics of Care: An Empirical Study on the Determinants of Pro-environmental Behaviors at Coworkers-Level	JOURNAL OF BUSINESS ETHICS	10.1007/s10551-015-2537-0
Cooke, AN; Fielding, KS; Louis, WR	Environmentally active people: the role of autonomy, relatedness, competence and self-determined motivation	ENVIRONMENTAL EDUCATION RESEARCH	10.1080/13504622.2015.1054262
Wilks, L; Harris, N	Examining the conflict and interconnectedness of young people's ideas about environmental issues, responsibility and action	ENVIRONMENTAL EDUCATION RESEARCH	10.1080/13504622.2015.1054261
Unanue, W; Vignoles, VL; Dittmar, H; Vansteenkiste, M	Life goals predict environmental behavior: Cross-cultural and longitudinal evidence	JOURNAL OF ENVIRONMENTAL PSYCHOLOGY	10.1016/j.jenvp.2016.02.001
Bergquist, M; Nilsson, A	I saw the sign: Promoting energy conservation via normative prompts	JOURNAL OF ENVIRONMENTAL PSYCHOLOGY	10.1016/j.jenvp.2016.03.005
Asensio, OI; Delmas, MA	The dynamics of behavior change: Evidence from energy conservation	JOURNAL OF ECONOMIC BEHAVIOR & ORGANIZATION	10.1016/j.jebo.2016.03.012
Chen, XD; De la Rosa, J; Peterson, MN; Zhong, Y; Lu, CT	Sympathy for the environment predicts green consumerism but not more important environmental behaviours related to domestic energy use	ENVIRONMENTAL CONSERVATION	10.1017/S0376892915000351
Brick, C; Lewis, GJ	Unearthing the Green Personality: Core Traits Predict Environmentally Friendly Behavior	ENVIRONMENT AND BEHAVIOR	10.1177/0013916514554695
Huang, HP	Media use, environmental beliefs, self-efficacy, and pro-environmental behavior	JOURNAL OF BUSINESS RESEARCH	10.1016/j.jbusres.2015.12.031
Hiselius, LW; Rosqvist, LS	Mobility Management campaigns as part of the transition towards changing social norms on sustainable travel behavior	JOURNAL OF CLEANER PRODUCTION	10.1016/j.jclepro.2015.08.055
Truelove, HB; Yeung, KL; Carrico, AR; Gillis, AJ; Raimi, KT	From plastic bottle recycling to policy support: An experimental test of pro-environmental spillover	JOURNAL OF ENVIRONMENTAL PSYCHOLOGY	10.1016/j.jenvp.2016.03.004
Otto, S; Neaman, A; Richards, B; Mario, A	Explaining the Ambiguous Relations Between Income, Environmental Knowledge, and Environmentally Significant Behavior	SOCIETY & NATURAL RESOURCES	10.1080/08941920.2015.1037410
Boudet, HS; Flora, JA; Armel, KC	Clustering household energy-saving behaviours by behavioural attribute	ENERGY POLICY	10.1016/j.enpol.2016.02.033
Miao, L; Wei, W	Consumers' Pro-Environmental Behavior and Its Determinants in the Lodging Segment	JOURNAL OF HOSPITALITY & TOURISM RESEARCH	10.1177/1096348013495699
Stritch, JM; Christensen, RK	Going Green in Public Organizations: Linking Organizational Commitment and Public Service Motives to Public Employees' Workplace Eco-Initiatives	AMERICAN REVIEW OF PUBLIC ADMINISTRATION	10.1177/0275074014552470
Grimmer, M; Kilburn, AP; Miles, MP	The effect of purchase situation on realized pro-environmental consumer behavior	JOURNAL OF BUSINESS RESEARCH	10.1016/j.jbusres.2015.10.021
Deng, J; Sun, PS; Zhao, FZ; Han, XH; Yang, GH; Feng, YZ	Analysis of the ecological conservation behavior of farmers in payment for ecosystem service programs in eco-environmentally fragile areas using social psychology models	SCIENCE OF THE TOTAL ENVIRONMENT	10.1016/j.scitotenv.2016.01.152
Kaida, N; Kaida, K	Facilitating Pro-environmental Behavior: The Role of Pessimism and Anthropocentric Environmental Values	SOCIAL INDICATORS RESEARCH	10.1007/s11205-015-0943-4
Vainio, A; Makiniemi, JP	How Are Moral Foundations Associated with Climate-Friendly Consumption?	JOURNAL OF AGRICULTURAL & ENVIRONMENTAL ETHICS	10.1007/s10806-016-9601-3
Macias, T; Williams, K	Know Your Neighbors, Save the Planet: Social Capital and the Widening Wedge of Pro-Environmental Outcomes	ENVIRONMENT AND BEHAVIOR	10.1177/0013916514540458
Barbaro, N; Pickett, SM	Mindfully green: Examining the effect of connectedness to nature on the relationship between mindfulness and engagement in pro-environmental behavior	PERSONALITY AND INDIVIDUAL DIFFERENCES	10.1016/j.paid.2015.05.026
Keshavarz, M; Karami, E	Farmers' pro-environmental behavior under drought: Application of protection motivation theory	JOURNAL OF ARID ENVIRONMENTS	10.1016/j.jaridenv.2015.11.010
Russell, SV; Evans, A; Fielding, KS; Hill, C	Turn It Off: An Action Research Study of Top Management Influence on Energy Conservation in the Workplace	FRONTIERS IN PSYCHOLOGY	10.3389/fpsyg.2016.00389
Verplanken, B; Roy, D	Empowering interventions to promote sustainable lifestyles: Testing the habit discontinuity hypothesis in a field experiment	JOURNAL OF ENVIRONMENTAL PSYCHOLOGY	10.1016/j.jenvp.2015.11.008
Dumitru, A; De Gregorio, E; Bonnes, M; Bonaiuto, M; Carrus, G; Garcia-Mira, R; Maricchiolo, F	Low carbon energy behaviors in the workplace: A qualitative study in Italy and Spain	ENERGY RESEARCH & SOCIAL SCIENCE	10.1016/j.erss.2015.12.005
Kalkbrenner, BJ; Roosen, J	Citizens' willingness to participate in local renewable energy projects: The role of community and trust in Germany	ENERGY RESEARCH & SOCIAL SCIENCE	10.1016/j.erss.2015.12.006
Doran, R; Larsen, S	The Relative Importance of Social and Personal Norms in Explaining Intentions to Choose Eco-Friendly Travel Options	INTERNATIONAL JOURNAL OF TOURISM RESEARCH	10.1002/jtr.2042
Afsar, B; Badir, Y; Kiani, US	Linking spiritual leadership and employee pro-environmental behavior: The influence of workplace spirituality, intrinsic motivation, and environmental passion	JOURNAL OF ENVIRONMENTAL PSYCHOLOGY	10.1016/j.jenvp.2015.11.011
Bissing-Olson, MJ; Fielding, KS; Iyer, A	Experiences of pride, not guilt, predict pro-environmental behavior when pro-environmental descriptive norms are more positive	JOURNAL OF ENVIRONMENTAL PSYCHOLOGY	10.1016/j.jenvp.2016.01.001
Lopez-Mosquera, N	Gender differences, theory of planned behavior and willingness to pay	JOURNAL OF ENVIRONMENTAL PSYCHOLOGY	10.1016/j.jenvp.2016.01.006
Paille, P; Raineri, N	Trust in the context of psychological contract breach: Implications for environmental sustainability	JOURNAL OF ENVIRONMENTAL PSYCHOLOGY	10.1016/j.jenvp.2016.01.003
Newman, TP; Fernandes, R	A re-assessment of factors associated with environmental concern and behavior using the 2010 General Social Survey	ENVIRONMENTAL EDUCATION RESEARCH	10.1080/13504622.2014.999227
Fielding, KS; Hornsey, MJ	A Social Identity Analysis of Climate Change and Environmental Attitudes and Behaviors: Insights and Opportunities	FRONTIERS IN PSYCHOLOGY	10.3389/fpsyg.2016.00121
Raineri, N; Mejia-Morelos, JH; Francoeur, V; Paille, P	Employee eco-initiatives and the workplace social exchange network	EUROPEAN MANAGEMENT JOURNAL	10.1016/j.emj.2015.10.006
Kaida, N; Kaida, K	Pro-environmental behavior correlates with present and future subjective well-being	ENVIRONMENT DEVELOPMENT AND SUSTAINABILITY	10.1007/s10668-015-9629-y
Liao, YQ; Ho, SS; Yang, XD	Motivators of Pro-Environmental Behavior: Examining the Underlying Processes in the Influence of Presumed Media Influence Model	SCIENCE COMMUNICATION	10.1177/1075547015616256
Han, H; Jae, M; Hwang, J	Cruise travelers' environmentally responsible decision-making: An integrative framework of goal-directed behavior and norm activation process	INTERNATIONAL JOURNAL OF HOSPITALITY MANAGEMENT	10.1016/j.ijhm.2015.12.005
Barth, M; Jugert, P; Fritsche, I	Still underdetected - Social norms and collective efficacy predict the acceptance of electric vehicles in Germany	TRANSPORTATION RESEARCH PART F-TRAFFIC PSYCHOLOGY AND BEHAVIOUR	10.1016/j.trf.2015.11.011
Lanzini, P; Testa, F; Iraldo, F	Factors affecting drivers' willingness to pay for biofuels: the case of Italy	JOURNAL OF CLEANER PRODUCTION	10.1016/j.jclepro.2015.10.080
Meyer, A	Heterogeneity in the preferences and pro-environmental behavior of college students: the effects of years on campus, demographics, and external factors	JOURNAL OF CLEANER PRODUCTION	10.1016/j.jclepro.2015.10.133
Chen, MF	Impact of fear appeals on pro-environmental behavior and crucial determinants	INTERNATIONAL JOURNAL OF ADVERTISING	10.1080/02650487.2015.1101908
Hargreaves, T	Interacting for the Environment: Engaging Goffman in Pro-Environmental Action	SOCIETY & NATURAL RESOURCES	10.1080/08941920.2015.1054978
Fang, SC; Yu, TK; Yu, TY; Chang, IC	PSYCHOLOGICAL DISTANCE AND PRO-ENVIRONMENTAL BEHAVIOR: AN APPLICATION OF BEHAVIOR MODEL TO EMERGING CONTAMINANTS IN HIGHER EDUCATION	JOURNAL OF BALTIC SCIENCE EDUCATION
Tsai, CC; Stritch, JM; Christensen, RK	Eco-Helping and Eco-Civic Engagement in the Public Workplace	PUBLIC PERFORMANCE & MANAGEMENT REVIEW	10.1080/15309576.2016.1216001
Pikturniene, I; Baumle, G	Predictors of recycling behaviour intentions among urban Lithuanian inhabitants	JOURNAL OF BUSINESS ECONOMICS AND MANAGEMENT	10.3846/16111699.2014.951957
Yeboah, FK; Kaplowitz, MD	Explaining Energy Conservation and Environmental Citizenship Behaviors Using the Value-Belief-Norm Framework	HUMAN ECOLOGY REVIEW
Heeren, AJ; Singh, AS; Zwickle, A; Koontz, TM; Slagle, KM; McCreery, AC	Is sustainability knowledge half the battle? An examination of sustainability knowledge, attitudes, norms, and efficacy to understand sustainable behaviours	INTERNATIONAL JOURNAL OF SUSTAINABILITY IN HIGHER EDUCATION	10.1108/IJSHE-02-2015-0014
Jovanovic, S; Gataric, D; Prnjat, Z; Andjelkovic, G; Jovanovic, JM; Lukic, B; Lutovac, MD	EXPLORING PROENVIRONMENTAL BEHAVIOR OF SERBIAN YOUTH THROUGH ENVIRONMENTAL VALUES, SATISFACTION, AND RESPONSIBILITY	SOCIAL BEHAVIOR AND PERSONALITY	10.2224/sbp.2016.44.7.1057
Li, JN; Liu, CL	INTERGENERATIONAL INFLUENCE ON ADOLESCENTS' PROENVIRONMENTAL BEHAVIOR	SOCIAL BEHAVIOR AND PERSONALITY	10.2224/sbp.2016.44.4.589
Sheau-Ting, L; Weng-Wai, C; Mohammed, AH	DETERMINANTS OF ENERGY CONSERVATION INTENTION: EVIDENCE FROM MALAYSIAN UNIVERSITIES	ENVIRONMENTAL ENGINEERING AND MANAGEMENT JOURNAL
Jalil, EEA; Grant, DB; Nicholson, JD; Deutz, P	Reverse logistics in household recycling and waste systems: a symbiosis perspective	SUPPLY CHAIN MANAGEMENT-AN INTERNATIONAL JOURNAL	10.1108/SCM-02-2015-0056
Wheaton, M; Ardoin, NM; Hunt, C; Schuh, JS; Kresse, M; Menke, C; Durham, W	Using web and mobile technology to motivate pro-environmental action after a nature-based tourism experience	JOURNAL OF SUSTAINABLE TOURISM	10.1080/09669582.2015.1081600
Xiong, YJ; Hao, XR; Liao, C; Zeng, ZN	Relationship between water-conservation behavior and water education in Guangzhou, China	ENVIRONMENTAL EARTH SCIENCES	10.1007/s12665-015-4873-x
Sweetman, J; Whitmarsh, LE	Climate Justice: High-Status Ingroup Social Models Increase Pro-Environmental Action Through Making Actions Seem More Moral	TOPICS IN COGNITIVE SCIENCE	10.1111/tops.12178
Sollberger, S; Bernauer, T; Ehlert, U	Stress influences environmental donation behavior in men	PSYCHONEUROENDOCRINOLOGY	10.1016/j.psyneuen.2015.10.017
Steg, L	Values, Norms, and Intrinsic Motivation to Act Proenvironmentally	ANNUAL REVIEW OF ENVIRONMENT AND RESOURCES, VOL 41	10.1146/annurev-environ-110615-085947
Arendt, F; Matthes, J	Nature Documentaries, Connectedness to Nature, and Pro-environmental Behavior	ENVIRONMENTAL COMMUNICATION-A JOURNAL OF NATURE AND CULTURE	10.1080/17524032.2014.993415
Kim, SH; Kim, M; Han, HS; Holland, S	The determinants of hospitality employees' pro-environmental behaviors: The moderating role of generational differences	INTERNATIONAL JOURNAL OF HOSPITALITY MANAGEMENT	10.1016/j.ijhm.2015.09.013
Sintov, N; Dux, E; Tran, A; Orosz, M	What goes on behind closed doors? How college dormitory residents change to save energy during a competition-based energy reduction intervention	INTERNATIONAL JOURNAL OF SUSTAINABILITY IN HIGHER EDUCATION	10.1108/IJSHE-02-2015-0027
Kerret, D; Orkibi, H; Ronen, T	Testing a model linking environmental hope and self-control with students' positive emotions and environmental behavior	JOURNAL OF ENVIRONMENTAL EDUCATION	10.1080/00958964.2016.1182886
Stevenson, K; Peterson, N	Motivating Action through Fostering Climate Change Hope and Concern and Avoiding Despair among Adolescents	SUSTAINABILITY	10.3390/su8010006
Panno, A; Carrus, G; Maricchiolo, F; Mannetti, L	Cognitive reappraisal and pro-environmental behavior: The role of global climate change perception	EUROPEAN JOURNAL OF SOCIAL PSYCHOLOGY	10.1002/ejsp.2162
Khashe, S; Heydarian, A; Gerber, D; Becerik-Gerber, B; Hayes, T; Wood, W	Influence of LEED branding on building occupants' pro-environmental behavior	BUILDING AND ENVIRONMENT	10.1016/j.buildenv.2015.10.005
Alpizar, F; Gsottbauer, E	Reputation and household recycling practices: Field experiments in Costa Rica	ECOLOGICAL ECONOMICS	10.1016/j.ecolecon.2015.04.003
Terrier, L; Marfaing, B	Using social norms and commitment to promote pro-environmental behavior among hotel guests	JOURNAL OF ENVIRONMENTAL PSYCHOLOGY	10.1016/j.jenvp.2015.09.001
Wan, C; Shen, GQ; Yu, A	Key determinants of willingness to support policy measures on recycling: A case study in Hong Kong	ENVIRONMENTAL SCIENCE & POLICY	10.1016/j.envsci.2015.06.023
Diaz-Siefer, P; Neaman, A; Salgado, E; Celis-Diez, JL; Otto, S	Human-Environment System Knowledge: A Correlate of Pro-Environmental Behavior	SUSTAINABILITY	10.3390/su71115510
Ceglia, D; Lima, SHD; Leocadio, AL	An Alternative Theoretical Discussion on Cross-Cultural Sustainable Consumption	SUSTAINABLE DEVELOPMENT	10.1002/sd.1600
Lavelle, MJ; Rau, H; Fahyc, F	Different shades of green? Unpacking habitual and occasional pro-environmental behavior	GLOBAL ENVIRONMENTAL CHANGE-HUMAN AND POLICY DIMENSIONS	10.1016/j.gloenvcha.2015.09.021
Karlin, B; Zinger, JF; Ford, R	The Effects of Feedback on Energy Conservation: A Meta-Analysis	PSYCHOLOGICAL BULLETIN	10.1037/a0039650
Ritter, AM; Borchardt, M; Vaccaro, GLR; Pereira, GM; Almeida, F	Motivations for promoting the consumption of green products in an emerging country: exploring attitudes of Brazilian consumers	JOURNAL OF CLEANER PRODUCTION	10.1016/j.jclepro.2014.11.066
Han, JH; Nelson, CM; Kim, C	Pro-environmental behavior in sport event tourism: roles of event attendees and destinations	TOURISM GEOGRAPHIES	10.1080/14616688.2015.1084037
Dresner, M; Handelman, C; Braun, S; Rollwagen-Bollens, G	Environmental identity, pro-environmental behaviors, and civic engagement of volunteer stewards in Portland area parks	ENVIRONMENTAL EDUCATION RESEARCH	10.1080/13504622.2014.964188
Carmi, N; Arnon, S; Orion, N	Seeing the forest as well as the trees: general vs. specific predictors of environmental behavior	ENVIRONMENTAL EDUCATION RESEARCH	10.1080/13504622.2014.949626
Shen, M; Cui, QB; Fu, LP	Personality traits and energy conservation	ENERGY POLICY	10.1016/j.enpol.2015.05.025
Theotokis, A; Manganari, E	The Impact of Choice Architecture on Sustainable Consumer Behavior: The Role of Guilt	JOURNAL OF BUSINESS ETHICS	10.1007/s10551-014-2287-4
Martinho, G; Pires, A; Portela, G; Fonseca, M	Factors affecting consumers' choices concerning sustainable packaging during product purchase and recycling	RESOURCES CONSERVATION AND RECYCLING	10.1016/j.resconrec.2015.07.012
Lokhorst, AM; Staats, H; van Iterson, J	Energy Saving in Office Buildings: Are Feedback and Commitment-Making Useful Instruments to Trigger Change?	HUMAN ECOLOGY	10.1007/s10745-015-9783-8
Bronfman, NC; Cisternas, PC; Lopez-Vazquez, E; de la Maza, C; Oyanedel, JC	Understanding Attitudes and Pro-Environmental Behaviors in a Chilean Community	SUSTAINABILITY	10.3390/su71014133
Witzling, L; Shaw, B; Amato, MS	Incorporating Information Exposure Into a Theory of Planned Behavior Model to Enrich Understanding of Proenvironmental Behavior	SCIENCE COMMUNICATION	10.1177/1075547015593085
Takahashi, B; Selfa, T	Predictors of Pro-Environmental Behavior in Rural American Communities	ENVIRONMENT AND BEHAVIOR	10.1177/0013916514521208
Corral-Verdugo, V; Tapia-Fonllem, C; Ortiz-Valdez, A	On the Relationship Between Character Strengths and Sustainable Behavior	ENVIRONMENT AND BEHAVIOR	10.1177/0013916514530718
Zibarras, LD; Coan, P	HRM practices used to promote pro-environmental behavior: a UK survey	INTERNATIONAL JOURNAL OF HUMAN RESOURCE MANAGEMENT
Lai, IKW; Liu, YD; Sun, XB; Zhang, H; Xu, WW	Factors Influencing the Behavioural Intention towards Full Electric Vehicles: An Empirical Study in Macau	SUSTAINABILITY	10.3390/su70912564
Uitto, A; Boeve-de Pauw, J; Saloranta, S	Participatory school experiences as facilitators for adolescents' ecological behavior	JOURNAL OF ENVIRONMENTAL PSYCHOLOGY	10.1016/j.jenvp.2015.05.007
Yazdanpanah, M; Feyzabad, FR; Forouzani, M; Mohammadzadeh, S; Burton, RJF	Predicting farmers' water conservation goals and behavior in Iran: A test of social cognitive theory	LAND USE POLICY	10.1016/j.landusepol.2015.04.022
Temminck, E; Mearns, K; Fruhen, L	Motivating Employees towards Sustainable Behaviour	BUSINESS STRATEGY AND THE ENVIRONMENT	10.1002/bse.1827
Larson, LR; Stedman, RC; Cooper, CB; Decker, DJ	Understanding the multi-dimensional structure of pro-environmental behavior	JOURNAL OF ENVIRONMENTAL PSYCHOLOGY	10.1016/j.jenvp.2015.06.004
Dai, YC; Gordon, MPR; Ye, JY; Xu, DY; Lin, ZY; Robinson, NKL; Woodard, R; Harder, MK	Why doorstepping can increase household waste recycling	RESOURCES CONSERVATION AND RECYCLING	10.1016/j.resconrec.2015.06.004
Graffeo, M; Ritov, I; Bonini, N; Hadjichristidis, C	To make people save energy tell them what others do but also who they are: a preliminary study	FRONTIERS IN PSYCHOLOGY	10.3389/fpsyg.2015.01287
Tabernero, C; Hernandez, B; Cuadrado, E; Luque, B; Pereira, CR	A multilevel perspective to explain recycling behaviour in communities	JOURNAL OF ENVIRONMENTAL MANAGEMENT	10.1016/j.jenvman.2015.05.024
Lessmann, O; Masson, T	Sustainable consumption in capability perspective: Operationalization and empirical illustration	JOURNAL OF BEHAVIORAL AND EXPERIMENTAL ECONOMICS	10.1016/j.socec.2015.04.001
Zhang, DL; Huang, GQ; Yin, XL; Gong, QH	Residents' Waste Separation Behaviors at the Source: Using SEM with the Theory of Planned Behavior in Guangzhou, China	INTERNATIONAL JOURNAL OF ENVIRONMENTAL RESEARCH AND PUBLIC HEALTH	10.3390/ijerph120809475
Cantor, DE; Morrow, PC; Blackhurst, J	An Examination of How Supervisors Influence Their Subordinates to Engage in Environmental Behaviors	DECISION SCIENCES	10.1111/deci.12149
Katz-Gerro, T; Greenspan, I; Handy, F; Lee, HY; Frey, A	Environmental Philanthropy and Environmental Behavior in Five Countries: Is There Convergence Among Youth?	VOLUNTAS	10.1007/s11266-014-9496-4
Meyer, A	Does education increase pro-environmental behavior? Evidence from Europe	ECOLOGICAL ECONOMICS	10.1016/j.ecolecon.2015.04.018
Mullendore, ND; Ulrich-Schad, JD; Prokopy, LS	US farmers' sense of place and its relation to conservation behavior	LANDSCAPE AND URBAN PLANNING	10.1016/j.landurbplan.2015.04.005
Lacasse, K	The Importance of Being Green: The Influence of Green Behaviors on Americans' Political Attitudes Toward Climate Change	ENVIRONMENT AND BEHAVIOR	10.1177/0013916513520491
Reese, G; Jacob, L	Principles of environmental justice and pro-environmental action: A two-step process model of moral anger and responsibility to act	ENVIRONMENTAL SCIENCE & POLICY	10.1016/j.envsci.2015.03.011
Carkoglu, A; Kentmen-Cin, C	Economic development, environmental justice, and pro-environmental behavior	ENVIRONMENTAL POLITICS	10.1080/09644016.2015.1023574
Carmi, N; Arnon, S; Orion, N	Transforming Environmental Knowledge Into Behavior: The Mediating Role of Environmental Emotions	JOURNAL OF ENVIRONMENTAL EDUCATION	10.1080/00958964.2015.1028517
Bruderer Enzler, H	Consideration of Future Consequences as a Predictor of Environmentally Responsible Behavior: Evidence From a General Population Study	ENVIRONMENT AND BEHAVIOR	10.1177/0013916513512204
Lee, TH; Jan, FH	The Effects of Recreation Experience, Environmental Attitude, and Biospheric Value on the Environmentally Responsible Behavior of Nature-Based Tourists	ENVIRONMENTAL MANAGEMENT	10.1007/s00267-015-0488-y
Poon, KT; Teng, F; Chow, JT; Chen, ZS	Desiring to connect to nature: The effect of ostracism on ecological behavior	JOURNAL OF ENVIRONMENTAL PSYCHOLOGY	10.1016/j.jenvp.2015.03.003
Lopez-Mosquera, N; Lera-Lopez, F; Sanchez, M	Key factors to explain recycling, car use and environmentally responsible purchase behaviors: A comparative perspective	RESOURCES CONSERVATION AND RECYCLING	10.1016/j.resconrec.2015.03.007
Kaida, N; Kaida, K	Spillover effect of congestion charging on pro-environmental behavior	ENVIRONMENT DEVELOPMENT AND SUSTAINABILITY	10.1007/s10668-014-9550-9
Rees, JH; Klug, S; Bamberg, S	Guilty conscience: motivating pro-environmental behavior by inducing negative moral emotions	CLIMATIC CHANGE	10.1007/s10584-014-1278-x
Bodur, HO; Duval, KM; Grohmann, B	Will You Purchase Environmentally Friendly Products? Using Prediction Requests to Increase Choice of Sustainable Products	JOURNAL OF BUSINESS ETHICS	10.1007/s10551-014-2143-6
Erdogan, M; Marcinkowski, T	Development and Validation of Children's Environmental Affect (Attitude, Sensitivity and Willingness to take action) Scale	EURASIA JOURNAL OF MATHEMATICS SCIENCE AND TECHNOLOGY EDUCATION
van der Linden, S	Exploring Beliefs About Bottled Water and Intentions to Reduce Consumption: The Dual-Effect of Social Norm Activation and Persuasive Information	ENVIRONMENT AND BEHAVIOR	10.1177/0013916513515239
Zelenski, JM; Dopko, RL; Capaldi, CA	Cooperation is in our nature: Nature exposure may promote cooperative and environmentally sustainable behavior	JOURNAL OF ENVIRONMENTAL PSYCHOLOGY	10.1016/j.jenvp.2015.01.005
De Leeuw, A; Valois, P; Ajzen, I; Schmidt, P	Using the theory of planned behavior to identify key beliefs underlying pro-environmental behavior in high-school students: Implications for educational interventions	JOURNAL OF ENVIRONMENTAL PSYCHOLOGY	10.1016/j.jenvp.2015.03.005
Lee, TH; Jan, FH; Huang, GW	The influence of recreation experiences on environmentally responsible behavior: the case of Liuqiu Island, Taiwan	JOURNAL OF SUSTAINABLE TOURISM	10.1080/09669582.2015.1024257
Leonidou, LC; Coudounaris, DN; Kvasova, O; Christodoulides, P	Drivers and Outcomes of Green Tourist Attitudes and Behavior: Sociodemographic Moderating Effects	PSYCHOLOGY & MARKETING	10.1002/mar.20806
Ardoin, NM; Wheaton, M; Bowers, AW; Hunt, CA; Durham, WH	Nature-based tourism's impact on environmental knowledge, attitudes, and behavior: a review and analysis of the literature and potential future research	JOURNAL OF SUSTAINABLE TOURISM	10.1080/09669582.2015.1024258
Fleischer, BJ; DeMoor, E	HOPE FOR ENVIRONMENTAL ACTION	RELIGIOUS EDUCATION	10.1080/00344087.2015.1039372
Li, DQ; Chen, J	Significant life experiences on the formation of environmental action among Chinese college students	ENVIRONMENTAL EDUCATION RESEARCH	10.1080/13504622.2014.927830
Geng, LN; Xu, JK; Ye, LJ; Zhou, WJ; Zhou, KX	Connections with Nature and Environmental Behaviors	PLOS ONE	10.1371/journal.pone.0127247
Selvefors, A; Karlsson, ICM; Rahe, U	Conflicts in Everyday Life: The Influence of Competing Goals on Domestic Energy Conservation	SUSTAINABILITY	10.3390/su7055963
Han, H; Hwang, J; Kim, J; Jung, H	Guests' pro-environmental decision-making process: Broadening the norm activation framework in a lodging context	INTERNATIONAL JOURNAL OF HOSPITALITY MANAGEMENT	10.1016/j.ijhm.2015.03.013
Bratt, C; Stern, PC; Matthies, E; Nenseth, V	Home, Car Use, and Vacation: The Structure of Environmentally Significant Individual Behavior	ENVIRONMENT AND BEHAVIOR	10.1177/0013916514525038
Crociata, A; Agovino, M; Sacco, PL	Recycling waste: Does culture matter?	JOURNAL OF BEHAVIORAL AND EXPERIMENTAL ECONOMICS	10.1016/j.socec.2015.01.005
Rommel, J; Buttmann, V; Liebig, G; Schonwetter, S; Svart-Groger, V	Motivation crowding theory and pro-environmental behavior: Experimental evidence	ECONOMICS LETTERS	10.1016/j.econlet.2015.01.025
Cooper, C; Larson, L; Dayer, A; Stedman, R; Decker, D	Are Wildlife Recreationists Conservationists? Linking Hunting, Birdwatching, and Pro-Environmental Behavior	JOURNAL OF WILDLIFE MANAGEMENT	10.1002/jwmg.855
Masud, MM; Akhtar, R; Afroz, R; Al-Amin, AQ; Kari, FB	Pro-environmental behavior and public understanding of climate change	MITIGATION AND ADAPTATION STRATEGIES FOR GLOBAL CHANGE	10.1007/s11027-013-9509-4
Cheng, TM; Wu, HC	How do environmental knowledge, environmental sensitivity, and place attachment affect environmentally responsible behavior? An integrated approach for sustainable island tourism	JOURNAL OF SUSTAINABLE TOURISM	10.1080/09669582.2014.965177
Han, H	Travelers' pro-environmental behavior in a green lodging context: Converging value-belief-norm theory and the theory of planned behavior	TOURISM MANAGEMENT	10.1016/j.tourman.2014.09.014
Whillans, AV; Dunn, EW	Thinking about time as money decreases environmental behavior	ORGANIZATIONAL BEHAVIOR AND HUMAN DECISION PROCESSES	10.1016/j.obhdp.2014.12.001
Chen, M; Qian, X; Zhang, LJ	Public Participation in Environmental Management in China: Status Quo and Mode Innovation	ENVIRONMENTAL MANAGEMENT	10.1007/s00267-014-0428-2
Dwyer, PC; Maki, A; Rothman, AJ	Promoting energy conservation behavior in public settings: The influence of social norms and personal responsibility	JOURNAL OF ENVIRONMENTAL PSYCHOLOGY	10.1016/j.jenvp.2014.11.002
Dixon, GN; Deline, MB; McComas, K; Chambliss, L; Hoffmann, M	Saving energy at the workplace: The salience of behavioral antecedents and sense of community	ENERGY RESEARCH & SOCIAL SCIENCE	10.1016/j.erss.2015.01.004
Naderi, I; Strutton, D	I Support Sustainability But Only When Doing So Reflects Fabulously on Me: Can Green Narcissists Be Cultivated?	JOURNAL OF MACROMARKETING	10.1177/0276146713516796
Norton, TA; Parker, SL; Zacher, H; Ashkanasy, NM	Employee Green Behavior: A Theoretical Framework, Multilevel Review, and Future Research Agenda	ORGANIZATION & ENVIRONMENT	10.1177/1086026615575773
Kaklamanou, D; Jones, CR; Webb, TL; Walker, SR	Using Public Transport Can Make Up for Flying Abroad on Holiday: Compensatory Green Beliefs and Environmentally Significant Behavior	ENVIRONMENT AND BEHAVIOR	10.1177/0013916513488784
Han, H; Yoon, HJ	Hotel customers' environmentally responsible behavioral intention: Impact of key constructs on decision in green consumerism	INTERNATIONAL JOURNAL OF HOSPITALITY MANAGEMENT	10.1016/j.ijhm.2014.11.004
Manika, D; Wells, VK; Gregory-Smith, D; Gentry, M	The Impact of Individual Attitudinal and Organisational Variables on Workplace Environmentally Friendly Behaviours	JOURNAL OF BUSINESS ETHICS	10.1007/s10551-013-1978-6
Botetzagias, I; Dima, AF; Malesios, C	Extending the Theory of Planned Behavior in the context of recycling: The role of moral norms and of demographic predictors	RESOURCES CONSERVATION AND RECYCLING	10.1016/j.resconrec.2014.12.004
Morgan, M; Chompreeda, K	The Relative Effect of Message-Based Appeals to Promote Water Conservation at a Tourist Resort in the Gulf of Thailand	ENVIRONMENTAL COMMUNICATION-A JOURNAL OF NATURE AND CULTURE	10.1080/17524032.2014.917689
Ho, SS; Liao, YQ; Rosenthal, S	Applying the Theory of Planned Behavior and Media Dependency Theory: Predictors of Public Pro-environmental Behavioral Intentions in Singapore	ENVIRONMENTAL COMMUNICATION-A JOURNAL OF NATURE AND CULTURE	10.1080/17524032.2014.932819
Liu, SC; Lin, HS	Exploring Undergraduate Students' Mental Models of the Environment: Are They Related to Environmental Affect and Behavior?	JOURNAL OF ENVIRONMENTAL EDUCATION	10.1080/00958964.2014.953021
Zhou, KX; Ye, LJ; Geng, LN; Xu, QX	HOW DO IMPLICIT MATERIALISM AND POSTMATERIALISM AFFECT PROENVIRONMENTAL BEHAVIOR?	SOCIAL BEHAVIOR AND PERSONALITY	10.2224/sbp.2015.43.9.1495
Wynveen, CJ; Wynveen, BJ; Sutton, SG	Applying the Value-Belief-Norm Theory to Marine Contexts: Implications for Encouraging Pro-Environmental Behavior	COASTAL MANAGEMENT	10.1080/08920753.2014.989149
Izagirre-Olaizola, J; Fernandez-Sainz, A; Vicente-Molina, MA	Internal determinants of recycling behaviour by university students: a cross-country comparative analysis	INTERNATIONAL JOURNAL OF CONSUMER STUDIES	10.1111/ijcs.12147
Lee, TH; Jan, FH	The influence of recreation experience and environmental attitude on the environmentally responsible behavior of community-based tourists in Taiwan	JOURNAL OF SUSTAINABLE TOURISM	10.1080/09669582.2015.1032298
Gkorezis, P	Supervisor support and pro-environmental behavior: the mediating role of LMX	MANAGEMENT DECISION	10.1108/MD-06-2014-0370
Kumar, P; Ghodeswar, BM	Factors affecting consumers' green product purchase decisions	MARKETING INTELLIGENCE & PLANNING	10.1108/MIP-03-2014-0068
Crisostomo, VL; Freire, FD	The Influence of Ownership Concentration on Firm Resource Allocations to Employee Relations, External Social Actions, and Environmental Action	RBGN-REVISTA BRASILEIRA DE GESTAO DE NEGOCIOS	10.7819/rbgn.v17i55.2026
Rubens, L; Gosling, P; Bonaiuto, M; Brisbois, X; Moch, A	Being a Hypocrite or Committed While I Am Shopping? A Comparison of the Impact of Two Interventions on Environmentally Friendly Behavior	ENVIRONMENT AND BEHAVIOR	10.1177/0013916513482838
Collado, S; Corraliza, JA	Children's Restorative Experiences and Self-Reported Environmental Behaviors	ENVIRONMENT AND BEHAVIOR	10.1177/0013916513492417
Carmi, N; Arnon, S	The Role of Future Orientation in Environmental Behavior: Analyzing the Relationship on the Individual and Cultural Levels	SOCIETY & NATURAL RESOURCES	10.1080/08941920.2014.928393
Otto, S; Kaiser, FG	Ecological behavior across the lifespan: Why environmentalism increases as people grow older	JOURNAL OF ENVIRONMENTAL PSYCHOLOGY	10.1016/j.jenvp.2014.08.004
Busse, M; Menzel, S	The role of perceived socio-spatial distance in adolescents' willingness to engage in pro-environmental behavior	JOURNAL OF ENVIRONMENTAL PSYCHOLOGY	10.1016/j.jenvp.2014.10.002
Vainio, A; Paloniemi, R	The complex role of attitudes toward science in pro-environmental consumption in the Nordic countries	ECOLOGICAL ECONOMICS	10.1016/j.ecolecon.2014.09.026
Kormos, C; Gifford, R	The validity of self-report measures of proenvironmental behavior: A meta-analytic review	JOURNAL OF ENVIRONMENTAL PSYCHOLOGY	10.1016/j.jenvp.2014.09.003
Aguilar-Luzon, MC; Calvo-Salguero, A; Salinas, JM	Beliefs and environmental behavior: The moderating effect of emotional intelligence	SCANDINAVIAN JOURNAL OF PSYCHOLOGY	10.1111/sjop.12160
Solstrand, MV; Gressnes, T	Marine angling tourist behavior, non-compliance, and implications for natural resource management	TOURISM MANAGEMENT	10.1016/j.tourman.2014.03.014
Bedwell, B; Leygue, C; Goulden, M; McAuley, D; Colley, J; Ferguson, E; Banks, N; Spence, A	Apportioning energy consumption in the workplace: a review of issues in using metering data to motivate staff to save energy	TECHNOLOGY ANALYSIS & STRATEGIC MANAGEMENT	10.1080/09537325.2014.978276
Lange, F; Bruckner, C; Kroger, B; Beller, J; Eggert, F	Wasting ways: Perceived distance to the recycling facilities predicts pro-environmental behavior	RESOURCES CONSERVATION AND RECYCLING	10.1016/j.resconrec.2014.07.008
Barreto, ML; Szostek, A; Karapanos, E; Nunes, NJ; Pereira, L; Quintal, F	Understanding families' motivations for sustainable behaviors	COMPUTERS IN HUMAN BEHAVIOR	10.1016/j.chb.2014.07.042
Truelove, HB; Carrico, AR; Weber, EU; Raimi, KT; Vandenbergh, MP	Positive and negative spillover of pro-environmental behavior: An integrative review and theoretical framework	GLOBAL ENVIRONMENTAL CHANGE-HUMAN AND POLICY DIMENSIONS	10.1016/j.gloenvcha.2014.09.004
Lee, YK; Kim, S; Kim, MS; Choi, JG	Antecedents and interrelationships of three types of pro-environmental behavior	JOURNAL OF BUSINESS RESEARCH	10.1016/j.jbusres.2014.04.018
Izadi, N; Hayati, D	Appraising Some Iranian Maize Growers' Ecological Behavior: Application of Path Analysis	JOURNAL OF AGRICULTURAL SCIENCE AND TECHNOLOGY
Wolters, EA	Attitude-behavior consistency in household water consumption	SOCIAL SCIENCE JOURNAL	10.1016/j.soscij.2013.10.003
Bockarjova, M; Steg, L	Can Protection Motivation Theory predict pro-environmental behavior? Explaining the adoption of electric vehicles in the Netherlands	GLOBAL ENVIRONMENTAL CHANGE-HUMAN AND POLICY DIMENSIONS	10.1016/j.gloenvcha.2014.06.010
Antonetti, P; Maklan, S	Feelings that Make a Difference: How Guilt and Pride Convince Consumers of the Effectiveness of Sustainable Consumption Choices	JOURNAL OF BUSINESS ETHICS	10.1007/s10551-013-1841-9
Walters, AB; Drescher, CF; Baczwaski, BJ; Aiena, BJ; Darden, MC; Johnson, LR; Buchanan, EM; Schulenberg, SE	Getting Active in the Gulf: Environmental Attitudes and Action Following Two Mississippi Coastal Disasters	SOCIAL INDICATORS RESEARCH	10.1007/s11205-013-0428-2
Chiu, YTH; Lee, WI; Chen, TH	Environmentally Responsible Behavior in Ecotourism: Exploring the Role of Destination Image and Value Perception	ASIA PACIFIC JOURNAL OF TOURISM RESEARCH	10.1080/10941665.2013.818048
Davoudi, S; Dilley, L; Crawford, J	Energy consumption behaviour: rational or habitual?	DISP	10.1080/02513625.2014.979039
Huang, HC; Lin, TH; Lai, MC; Lin, TL	Environmental consciousness and green customer behavior: An examination of motivation crowding effect	INTERNATIONAL JOURNAL OF HOSPITALITY MANAGEMENT	10.1016/j.ijhm.2014.04.006
Horng, JS; Hu, MLM; Teng, CCC; Lin, L	Energy Saving and Carbon Reduction Behaviors in Tourism - A Perception Study of Asian Visitors from a Protection Motivation Theory Perspective	ASIA PACIFIC JOURNAL OF TOURISM RESEARCH	10.1080/10941665.2013.797002
Zint, M; Kraemer, A; Kolenic, G	Evaluating Meaningful Watershed Educational Experiences: An exploration into the effects on participating students' environmental stewardship characteristics and the relationships between these predictors of environmentally responsible behavior	STUDIES IN EDUCATIONAL EVALUATION	10.1016/j.stueduc.2013.07.002
Fan, LX; Wang, F; Liu, GB; Yang, XM; Qin, W	Public Perception of Water Consumption and Its Effects on Water Conservation Behavior	WATER	10.3390/w6061771
Hatzl, S; Brudermann, T; Reinsberger, K; Posch, A	Do public programs in 'energy regions' affect citizen attitudes and behavior?	ENERGY POLICY	10.1016/j.enpol.2014.02.002
Arnocky, S; Milfont, TL; Nicol, JR	Time Perspective and Sustainable Behavior Evidence for the Distinction Between Consideration of Immediate and Future Consequences	ENVIRONMENT AND BEHAVIOR	10.1177/0013916512474987
Huffman, AH; Van der Werff, BR; Henning, JB; Watrous-Rodriguez, K	When do recycling attitudes predict recycling ? An investigation of self-reported versus observed behavior	JOURNAL OF ENVIRONMENTAL PSYCHOLOGY	10.1016/j.jenvp.2014.03.006
van Riper, CJ; Kyle, GT	Understanding the internal processes of behavioral engagement in a national park: A latent variable path analysis of the value-belief-norm theory	JOURNAL OF ENVIRONMENTAL PSYCHOLOGY	10.1016/j.jenvp.2014.03.002
Pakpour, AH; Zeidi, IM; Emamjomeh, MM; Asefzadeh, S; Pearson, H	Household waste behaviours among a community sample in Iran: An application of the theory of planned behaviour	WASTE MANAGEMENT	10.1016/j.wasman.2013.10.028
Markle, G	Accounting for the Performance of Environmentally Significant Behavior: The Symbolic Significance of Recycling	SYMBOLIC INTERACTION	10.1002/symb.102
Campbell-Arvai, V; Arvai, J; Kalof, L	Motivating Sustainable Food Choices The Role of Nudges, Value Orientation, and Information Provision	ENVIRONMENT AND BEHAVIOR	10.1177/0013916512469099
Delmas, MA; Lessem, N	Saving power to conserve your reputation? The effectiveness of private versus public information	JOURNAL OF ENVIRONMENTAL ECONOMICS AND MANAGEMENT	10.1016/j.jeem.2013.12.009
Pagiaslis, A; Krontalis, AK	Green Consumption Behavior Antecedents: Environmental Concern, Knowledge, and Beliefs	PSYCHOLOGY & MARKETING	10.1002/mar.20698
Yazdanpanah, M; Hayati, D; Hochrainer-Stigler, S; Zamani, GH	Understanding farmers' intention and behavior regarding water conservation in the Middle-East and North Africa: A case study in Iran	JOURNAL OF ENVIRONMENTAL MANAGEMENT	10.1016/j.jenvman.2014.01.016
Reese, G; Loew, K; Steffgen, G	A Towel Less: Social Norms Enhance Pro-Environmental Behavior in Hotels	JOURNAL OF SOCIAL PSYCHOLOGY	10.1080/00224545.2013.855623
Thogersen, J	The Mediated Influences of Perceived Norms on Pro-environmental Behavior	REVUE D ECONOMIE POLITIQUE	10.3917/redp.242.0179
Ohtomo, S; Ohnuma, S	Psychological interventional approach for reduce resource consumption: Reducing plastic bag usage at supermarkets	RESOURCES CONSERVATION AND RECYCLING	10.1016/j.resconrec.2013.12.014
Kovacs, J; Pantya, J; Medves, D; Hidegkuti, I; Heim, O; Bursavich, JB	Justifying environmentally significant behavior choices: An American-Hungarian cross-cultural comparison	JOURNAL OF ENVIRONMENTAL PSYCHOLOGY	10.1016/j.jenvp.2013.11.001
Lulfs, R; Hahn, R	Sustainable Behavior in the Business Sphere A Comprehensive Overview of the Explanatory Power of Psychological Models	ORGANIZATION & ENVIRONMENT	10.1177/1086026614522631
Shimokawa, M; Tezuka, T	Development of the Home Energy Conservation Support Program and its effects on family behavior	APPLIED ENERGY	10.1016/j.apenergy.2013.10.007
Lee, S; Oh, H	Effective Communication Strategies for Hotel Guests' Green Behavior	CORNELL HOSPITALITY QUARTERLY	10.1177/1938965513504029
Barber, NA; Deale, C	Tapping Mindfulness to Shape Hotel Guests' Sustainable Behavior	CORNELL HOSPITALITY QUARTERLY	10.1177/1938965513496315
Chiu, YTH; Lee, WI; Chen, TH	Environmentally responsible behavior in ecotourism: Antecedents and implications	TOURISM MANAGEMENT	10.1016/j.tourman.2013.06.013
Wang, P; Liu, Q; Qi, Y	Factors influencing sustainable consumption behaviors: a survey of the rural residents in China	JOURNAL OF CLEANER PRODUCTION	10.1016/j.jclepro.2013.05.007
Ostman, J	The Influence of Media Use on Environmental Engagement: A Political Socialization Approach	ENVIRONMENTAL COMMUNICATION-A JOURNAL OF NATURE AND CULTURE	10.1080/17524032.2013.846271
Molla, A; Abareshi, A; Cooper, V	Green IT beliefs and pro-environmental IT practices among IT professionals	INFORMATION TECHNOLOGY & PEOPLE	10.1108/ITP-10-2012-0109
Mosher, HR; Desrochers, M	The effects of information regarding sustainability issues and behavioral self-management instruction on college students' energy conservation	INTERNATIONAL JOURNAL OF SUSTAINABILITY IN HIGHER EDUCATION	10.1108/IJSHE-03-2012-0027
Timur, S; Timur, B; Karakas, A	Investigating Pre-service Teachers' Knowledge and Behaviors toward Environment	ANTHROPOLOGIST	10.1080/09720073.2014.11891411
Stevenson, KT; Peterson, MN; Carrier, SJ; Strnad, RL; Bondell, HD; Kirby-Hathaway, T; Moore, SE	Role of Significant Life Experiences in Building Environmental Knowledge and Behavior Among Middle School Students	JOURNAL OF ENVIRONMENTAL EDUCATION	10.1080/00958964.2014.901935
van Vugt, M; Griskevicius, V; Schultz, PW	Naturally Green: Harnessing Stone Age Psychological Biases to Foster Environmental Behavior	SOCIAL ISSUES AND POLICY REVIEW	10.1111/sipr.12000
de Vreede, C; Warner, A; Pitter, R	Facilitating Youth to Take Sustainability Actions: The Potential of Peer Education	JOURNAL OF ENVIRONMENTAL EDUCATION	10.1080/00958964.2013.805710
Bolderdijk, JW; Gorsira, M; Keizer, K; Steg, L	Values Determine the (In) Effectiveness of Informational Interventions in Promoting Pro-Environmental Behavior	PLOS ONE	10.1371/journal.pone.0083911
Tabi, A	Does pro-environmental behaviour affect carbon emissions?	ENERGY POLICY	10.1016/j.enpol.2013.08.049
Zhang, YX; Wang, ZH; Zhou, GH	Determinants and implications of employee electricity saving habit: An empirical study in China	APPLIED ENERGY	10.1016/j.apenergy.2013.04.006
Markle, GL	Pro-Environmental Behavior: Does It Matter How It's Measured? Development and Validation of the Pro-Environmental Behavior Scale (PEBS)	HUMAN ECOLOGY	10.1007/s10745-013-9614-8
Gottlieb, D; Vigoda-Gadot, E; Haim, A	Encouraging ecological behaviors among students by using the ecological footprint as an educational tool: a quasi-experimental design in a public high school in the city of Haifa	ENVIRONMENTAL EDUCATION RESEARCH	10.1080/13504622.2013.768602
Chan, L; Bishop, B	A moral basis for recycling: Extending the theory of planned behaviour	JOURNAL OF ENVIRONMENTAL PSYCHOLOGY	10.1016/j.jenvp.2013.07.010
Paille, P; Boiral, O	Pro-environmental behavior at work: Construct validity and determinants	JOURNAL OF ENVIRONMENTAL PSYCHOLOGY	10.1016/j.jenvp.2013.07.014
Zheng, CH; Liu, Y; Bluemling, B; Chen, JN; Mol, APJ	Modeling the environmental behavior and performance of livestock farmers in China: An ABM approach	AGRICULTURAL SYSTEMS	10.1016/j.agsy.2013.08.005
Murtagh, N; Nati, M; Headley, WR; Gatersleben, B; Gluhak, A; Imran, MA; Uzzell, D	Individual energy use and feedback in an office setting: A field trial	ENERGY POLICY	10.1016/j.enpol.2013.07.090
Bai, Y; Liu, Y	An exploration of residents' low-carbon awareness and behavior in Tianjin, China	ENERGY POLICY	10.1016/j.enpol.2013.06.014
Rioux, L; Pasquier, D	A longitudinal study of the impact of an environmental action	ENVIRONMENTAL EDUCATION RESEARCH	10.1080/13504622.2012.749975
Delmas, MA; Fischlein, M; Asensio, OI	Information strategies and energy conservation behavior: A meta-analysis of experimental studies from 1975 to 2012	ENERGY POLICY	10.1016/j.enpol.2013.05.109
Kim, YJ; Njite, D; Hancer, M	Anticipated emotion in consumers' intentions to select eco-friendly restaurants: Augmenting the theory of planned behavior	INTERNATIONAL JOURNAL OF HOSPITALITY MANAGEMENT	10.1016/j.ijhm.2013.04.004
Sutterlin, B; Brunner, TA; Siegrist, M	Impact of social value orientation on energy conservation in different behavioral domains	JOURNAL OF APPLIED SOCIAL PSYCHOLOGY	10.1111/jasp.12128
Carmi, N	Caring about tomorrow: future orientation, environmental attitudes and behaviors	ENVIRONMENTAL EDUCATION RESEARCH	10.1080/13504622.2012.700697
Lin, SP	The gap between global issues and personal behaviors: pro-environmental behaviors of citizens toward climate change in Kaohsiung, Taiwan	MITIGATION AND ADAPTATION STRATEGIES FOR GLOBAL CHANGE	10.1007/s11027-012-9387-1
Eze, UC; Ndubisi, NO	Green Buyer Behavior: Evidence from Asia Consumers	JOURNAL OF ASIAN AND AFRICAN STUDIES	10.1177/0021909613493602
Cho, YN; Thyroff, A; Rapert, MI; Park, SY; Lee, HJ	To be or not to be green: Exploring individualism and collectivism as antecedents of environmental behavior	JOURNAL OF BUSINESS RESEARCH	10.1016/j.jbusres.2012.08.020
Hadler, M; Haller, M	A shift from public to private environmental behavior: Findings from Hadler and Haller (2011) revisited and extended	INTERNATIONAL SOCIOLOGY	10.1177/0268580913494661
Brounen, D; Kok, N; Quigley, JM	Energy literacy, awareness, and conservation behavior of residential households	ENERGY ECONOMICS	10.1016/j.eneco.2013.02.008
Gaspar, R	Understanding the Reasons for Behavioral Failure: A Process View of Psychosocial Barriers and Constraints to Pro-Ecological Behavior	SUSTAINABILITY	10.3390/su5072960
von Borgstede, C; Andersson, M; Johnsson, F	Public attitudes to climate change and carbon mitigation-Implications for energy-associated behaviours	ENERGY POLICY	10.1016/j.enpol.2013.01.051
Boeve-de Pauw, J; Van Petegem, P	A Cross-Cultural Study of Environmental Values and Their Effect on the Environmental Behavior of Children	ENVIRONMENT AND BEHAVIOR	10.1177/0013916511429819
Lulfs, R; Hahn, R	Corporate Greening beyond Formal Programs, Initiatives, and Systems: A Conceptual Model for Voluntary Pro-environmental Behavior of Employees	EUROPEAN MANAGEMENT REVIEW	10.1111/emre.12008
Greaves, M; Zibarras, LD; Stride, C	Using the theory of planned behavior to explore environmental behavioral intentions in the workplace	JOURNAL OF ENVIRONMENTAL PSYCHOLOGY	10.1016/j.jenvp.2013.02.003
Lee, TH; Jan, FH; Yang, CC	Conceptualizing and measuring environmentally responsible behaviors from the perspective of community-based tourists	TOURISM MANAGEMENT	10.1016/j.tourman.2012.09.012
Klockner, CA; Nayum, A; Mehmetoglu, M	Positive and negative spillover effects from electric car purchase to car use	TRANSPORTATION RESEARCH PART D-TRANSPORT AND ENVIRONMENT	10.1016/j.trd.2013.02.007
Miafodzyeva, S; Brandt, N	Recycling Behaviour Among Householders: Synthesizing Determinants Via a Meta-analysis	WASTE AND BIOMASS VALORIZATION	10.1007/s12649-012-9144-4
Ojala, M	Coping with Climate Change among Adolescents: Implications for Subjective Well-Being and Environmental Engagement	SUSTAINABILITY	10.3390/su5052191
Miao, L; Wei, W	Consumers' pro-environmental behavior and the underlying motivations: A comparison between household and hotel settings	INTERNATIONAL JOURNAL OF HOSPITALITY MANAGEMENT	10.1016/j.ijhm.2012.04.008
Tapia-Fonllem, C; Corral-Verdugo, V; Fraijo-Sing, B; Duron-Ramos, MF	Assessing Sustainable Behavior and its Correlates: A Measure of Pro-Ecological, Frugal, Altruistic and Equitable Actions	SUSTAINABILITY	10.3390/su5020711
Paladino, A; Ng, S	An examination of the influences on 'green' mobile phone purchases among young business students: an empirical analysis	ENVIRONMENTAL EDUCATION RESEARCH	10.1080/13504622.2012.687044
Corradi, N; Priftis, K; Jacucci, G; Gamberini, L	Oops, I forgot the light on! The cognitive mechanisms supporting the execution of energy saving behaviors	JOURNAL OF ECONOMIC PSYCHOLOGY	10.1016/j.joep.2012.11.002
Chen, XD; Peterson, MN; Hull, V; Lu, CT; Hong, DY	How Perceived Exposure to Environmental Harm Influences Environmental Behavior in Urban China	AMBIO	10.1007/s13280-012-0335-9
Bissing-Olson, MJ; Iyer, A; Fielding, KS; Zacher, H	Relationships between daily affect and pro-environmental behavior at work: The moderating role of pro-environmental attitude	JOURNAL OF ORGANIZATIONAL BEHAVIOR	10.1002/job.1788
Robertson, JL; Barling, J	Greening organizations through leaders' influence on employees' pro-environmental behaviors	JOURNAL OF ORGANIZATIONAL BEHAVIOR	10.1002/job.1820
Heyl, M; Diaz, EM; Cifuentes, L	Environmental attitudes and behaviors of college students: a case study conducted at a chilean university	REVISTA LATINOAMERICANA DE PSICOLOGIA
Boubonari, T; Markos, A; Kevrekidis, T	Greek Pre-Service Teachers' Knowledge, Attitudes, and Environmental Behavior Toward Marine Pollution	JOURNAL OF ENVIRONMENTAL EDUCATION	10.1080/00958964.2013.785381
Hergesell, A; Dickinger, A	Environmentally friendly holiday transport mode choices among students: the role of price, time and convenience	JOURNAL OF SUSTAINABLE TOURISM	10.1080/09669582.2013.785555
Hori, S; Kondo, K; Nogata, D; Ben, H	The determinants of household energy-saving behavior: Survey and comparison in five major Asian cities	ENERGY POLICY	10.1016/j.enpol.2012.09.043
Coffey, DJ; Joseph, PH	A Polarized Environment: The Effect of Partisanship and Ideological Values on Individual Recycling and Conservation Behavior	AMERICAN BEHAVIORAL SCIENTIST	10.1177/0002764212463362
Han, Q; Nieuwenhijsen, I; de Vries, B; Blokhuis, E; Schaefer, W	Intervention strategy to stimulate energy-saving behavior of local residents	ENERGY POLICY	10.1016/j.enpol.2012.10.031
Cheng, TM; Wu, HC; Huang, LM	The influence of place attachment on the relationship between destination attractiveness and environmentally responsible behavior for island tourism in Penghu, Taiwan	JOURNAL OF SUSTAINABLE TOURISM	10.1080/09669582.2012.750329
Chang, GY	Factors influencing water conservation behavior among urban residents in China's arid areas	WATER POLICY	10.2166/wp.2013.093
Arbuthnott, KD	Sustainable Consumption: Attitudes, Actions, and Well-Being	ANALYSES OF SOCIAL ISSUES AND PUBLIC POLICY	10.1111/j.1530-2415.2011.01258.x
Norton, TA; Zacher, H; Ashkanasy, NM	On the Importance of Pro-Environmental Organizational Climate for Employee Green Behavior	INDUSTRIAL AND ORGANIZATIONAL PSYCHOLOGY-PERSPECTIVES ON SCIENCE AND PRACTICE	10.1111/j.1754-9434.2012.01487.x
Lo, SH; Peters, GJY; Kok, G	A Review of Determinants of and Interventions for Proenvironmental Behaviors in Organizations	JOURNAL OF APPLIED SOCIAL PSYCHOLOGY	10.1111/j.1559-1816.2012.00969.x
Arslan, T; Yilmaz, V; Aksoy, HK	Structural Equation Model for Environmentally Conscious Purchasing Behavior	INTERNATIONAL JOURNAL OF ENVIRONMENTAL RESEARCH
Heyes, A; Kapur, S	Community pressure for green behavior	JOURNAL OF ENVIRONMENTAL ECONOMICS AND MANAGEMENT	10.1016/j.jeem.2012.04.006
Inoue, Y; Kent, A	Sport Teams as Promoters of Pro-Environmental Behavior: An Empirical Study	JOURNAL OF SPORT MANAGEMENT	10.1123/jsm.26.5.417
Swim, JK; Becker, JC	Country Contexts and Individuals' Climate Change Mitigating Behaviors: A Comparison of US Versus German Individuals' Efforts to Reduce Energy Use	JOURNAL OF SOCIAL ISSUES	10.1111/j.1540-4560.2012.01764.x
Shandas, V; Rao, M; McGrath, MM	The implications of climate change on residential water use: a micro-scale analysis of Portland (OR), USA	JOURNAL OF WATER AND CLIMATE CHANGE	10.2166/wcc.2011.024
Eilam, E; Trop, T	Environmental Attitudes and Environmental Behavior-Which Is the Horse and Which Is the Cart?	SUSTAINABILITY	10.3390/su4092210
Tobler, C; Visschers, VHM; Siegrist, M	Addressing climate change: Determinants of consumers' willingness to act and to support policy measures	JOURNAL OF ENVIRONMENTAL PSYCHOLOGY	10.1016/j.jenvp.2012.02.001
Dolnicar, S; Hurlimann, A; Grun, B	Water conservation behavior in Australia	JOURNAL OF ENVIRONMENTAL MANAGEMENT	10.1016/j.jenvman.2012.03.042
Urban, J; Scasny, M	Exploring domestic energy-saving: The role of environmental concern and background variables	ENERGY POLICY	10.1016/j.enpol.2012.04.018
Bratanova, B; Loughnan, S; Gatersleben, B	The moral circle as a common motivational cause of cross-situational pro-environmentalism	EUROPEAN JOURNAL OF SOCIAL PSYCHOLOGY	10.1002/ejsp.1871
Bain, PG; Hornsey, MJ; Bongiorno, R; Jeffries, C	Promoting pro-environmental action in climate change deniers	NATURE CLIMATE CHANGE	10.1038/NCLIMATE1532
Tabernero, C; Hernandez, B	A Motivational Model for Environmentally Responsible Behavior	SPANISH JOURNAL OF PSYCHOLOGY	10.5209/rev_SJOP.2012.v15.n2.38876
Junquera, B	Research Effort, Functional Integration, and Environmental Action-Based Competitive Advantage: An Empirical Study	INTERNATIONAL JOURNAL OF ENVIRONMENTAL RESEARCH
Greenspan, I; Handy, F; Katz-Gerro, T	Environmental Philanthropy: Is It Similar to Other Types of Environmental Behavior?	ORGANIZATION & ENVIRONMENT	10.1177/1086026612449339
Feldman, Y; Perez, O	Motivating Environmental Action in a Pluralistic Regulatory Environment: An Experimental Study of Framing, Crowding Out, and Institutional Effects in the Context of Recycling Policies	LAW & SOCIETY REVIEW	10.1111/j.1540-5893.2012.00493.x
Saphores, JDM; Ogunseitan, OA; Shapiro, AA	Willingness to engage in a pro-environmental behavior: An analysis of e-waste recycling based on a national survey of U.S. households	RESOURCES CONSERVATION AND RECYCLING	10.1016/j.resconrec.2011.12.003
Minciu, R; Padurean, M; Popescu, D; Hornoiu, R	DEMAND FOR VACATIONS/TRAVEL IN PROTECTED AREAS DIMENSION OF TOURISTS' ECOLOGICAL BEHAVIOR	AMFITEATRU ECONOMIC
Fusco, E; Snider, A; Luo, SH	Perception of global climate change as a mediator of the effects of major and religious affiliation on college students' environmentally responsible behavior	ENVIRONMENTAL EDUCATION RESEARCH	10.1080/13504622.2012.672965
Ojala, M	Hope and climate change: the importance of hope for environmental engagement among young people	ENVIRONMENTAL EDUCATION RESEARCH	10.1080/13504622.2011.637157
Erdogan, M; Ok, A; Marcinkowski, TJ	Development and validation of Children's Responsible Environmental Behavior Scale	ENVIRONMENTAL EDUCATION RESEARCH	10.1080/13504622.2011.627421
Lawrence, EK	Visitation to Natural Areas on Campus and its Relation to Place Identity and Environmentally Responsible Behaviors	JOURNAL OF ENVIRONMENTAL EDUCATION	10.1080/00958964.2011.604654
Lee, N; Choi, YJ; Youn, C; Lee, Y	Does Green Fashion Retailing Make Consumers More Eco-friendly?: The Influence of Green Fashion Products and Campaigns on Green Consciousness and Behavior	CLOTHING AND TEXTILES RESEARCH JOURNAL	10.1177/0887302X12446065
Levine, DS; Strube, MJ	Environmental Attitudes, Knowledge, Intentions and Behaviors Among College Students	JOURNAL OF SOCIAL PSYCHOLOGY	10.1080/00224545.2011.604363
Corral-Verdugo, V; Mireles-Acosta, J; Tapia-Fonllem, C; Fraijo-Sing, B	Happiness as Correlate of Sustainable Behavior: A Study of Pro-Ecological, Frugal, Equitable and Altruistic Actions That Promote Subjective Wellbeing	HUMAN ECOLOGY REVIEW
Gazquez-Abad, JC; Mondejar-Jimenez, JA; Vargas-Vargas, M	FACTORS INFLUENCING WATER SAVING BEHAVIOUR FOR SPANISH HOUSEHOLDS	ENVIRONMENTAL ENGINEERING AND MANAGEMENT JOURNAL	10.30638/eemj.2011.251
Oluyinka, O	Attitude towards littering as a mediator of the relationship between personality attributes and responsible environmental behavior	WASTE MANAGEMENT	10.1016/j.wasman.2011.08.014
Ferguson, MA; Branscombe, NR; Reynolds, KJ	The effect of intergroup comparison on willingness to perform sustainable behavior	JOURNAL OF ENVIRONMENTAL PSYCHOLOGY	10.1016/j.jenvp.2011.04.001
Raymond, CM; Brown, G; Robinson, GM	The influence of place attachment, and moral and normative concerns on the conservation of native vegetation: A test of two behavioural models	JOURNAL OF ENVIRONMENTAL PSYCHOLOGY	10.1016/j.jenvp.2011.08.006
Tang, ZJ; Chen, XH; Luo, JH	Determining Socio-Psychological Drivers for Rural Household Recycling Behavior in Developing Countries: A Case Study From Wugan, Hunan, China	ENVIRONMENT AND BEHAVIOR	10.1177/0013916510375681
Erdogan, M	The Effects of Ecology-Based Summer Nature Education Program on Primary School Students' Environmental Knowledge, Environmental Affect and Responsible Environmental Behavior	KURAM VE UYGULAMADA EGITIM BILIMLERI
Davis, JL; Le, B; Coy, AE	Building a model of commitment to the natural environment to predict ecological behavior and willingness to sacrifice	JOURNAL OF ENVIRONMENTAL PSYCHOLOGY	10.1016/j.jenvp.2011.01.004
Cordano, M; Welcomer, S; Scherer, RF; Pradenas, L; Parada, V	A Cross-Cultural Assessment of Three Theories of Pro-Environmental Behavior: A Comparison Between Business Students of Chile and the United States	ENVIRONMENT AND BEHAVIOR	10.1177/0013916510378528
Tabernero, C; Hernandez, B	Self-Efficacy and Intrinsic Motivation Guiding Environmental Behavior	ENVIRONMENT AND BEHAVIOR	10.1177/0013916510379759
Wang, ZH; Zhang, B; Yin, JH; Zhang, YX	Determinants and policy implications for household electricity-saving behaviour: Evidence from Beijing, China	ENERGY POLICY	10.1016/j.enpol.2011.03.055
Quimby, CC; Angelique, H	Identifying Barriers and Catalysts to Fostering Pro-Environmental Behavior: Opportunities and Challenges for Community Psychology	AMERICAN JOURNAL OF COMMUNITY PSYCHOLOGY	10.1007/s10464-010-9389-7
Hadler, M; Haller, M	Global activism and nationally driven recycling: The influence of world society and national contexts on public and private environmental behavior	INTERNATIONAL SOCIOLOGY	10.1177/0268580910392258
Best, H; Kneip, T	The impact of attitudes and behavioral costs on environmental behavior: A natural experiment on household waste recycling	SOCIAL SCIENCE RESEARCH	10.1016/j.ssresearch.2010.12.001
Feng, W; Reisner, A	Factors influencing private and public environmental protection behaviors: Results from a survey of residents in Shaanxi, China	JOURNAL OF ENVIRONMENTAL MANAGEMENT	10.1016/j.jenvman.2010.08.002
Fuss, N; Bornkessel, S; Mattern, T; Stamminger, R	Are resource savings in manual dishwashing possible? Consumers applying Best Practice Tips	INTERNATIONAL JOURNAL OF CONSUMER STUDIES	10.1111/j.1470-6431.2010.00972.x
Carrico, AR; Riemer, M	Motivating energy conservation in the workplace: An evaluation of the use of group-level feedback and peer education	JOURNAL OF ENVIRONMENTAL PSYCHOLOGY	10.1016/j.jenvp.2010.11.004
Klockner, CA; Oppedal, IO	General vs. domain specific recycling behaviour-Applying a multilevel comprehensive action determination model to recycling in Norwegian student homes	RESOURCES CONSERVATION AND RECYCLING	10.1016/j.resconrec.2010.12.009
Brook, A	Ecological footprint feedback: Motivating or discouraging?	SOCIAL INFLUENCE	10.1080/15534510.2011.566801
Walton, T; Austin, DM	PRO-ENVIRONMENTAL BEHAVIOR IN AN URBAN SOCIAL STRUCTURAL CONTEXT	SOCIOLOGICAL SPECTRUM	10.1080/02732173.2011.557037
Arnocky, S; Stroink, ML	Variation in Environmentalism Among University Students: Majoring in Outdoor Recreation, Parks, and Tourism Predicts Environmental Concerns and Behaviors	JOURNAL OF ENVIRONMENTAL EDUCATION	10.1080/00958964.2010.516776
Chao, YL; Lam, SP	Measuring Responsible Environmental Behavior: Self-Reported and Other-Reported Measures and Their Differences in Testing a Behavioral Model	ENVIRONMENT AND BEHAVIOR	10.1177/0013916509350849
Liarakou, G; Kostelou, E; Gavrilakis, C	Environmental volunteers: factors influencing their involvement in environmental action	ENVIRONMENTAL EDUCATION RESEARCH	10.1080/13504622.2011.572159
Zhang, CL; Robinson, D; Wang, J; Liu, JB; Liu, XH; Tong, LJ	Factors Influencing Farmers' Willingness to Participate in the Conversion of Cultivated Land to Wetland Program in Sanjiang National Nature Reserve, China	ENVIRONMENTAL MANAGEMENT	10.1007/s00267-010-9586-z
Lee, TH	How recreation involvement, place attachment and conservation commitment affect environmentally responsible behavior	JOURNAL OF SUSTAINABLE TOURISM	10.1080/09669582.2011.570345
Duerden, MD; Witt, PA	The impact of direct and indirect experiences on the development of environmental knowledge, attitudes, and behavior	JOURNAL OF ENVIRONMENTAL PSYCHOLOGY	10.1016/j.jenvp.2010.03.007
Klockner, CA; Blobaum, A	A comprehensive action determination model Toward a broader understanding of ecological behaviour using the example of travel mode choice	JOURNAL OF ENVIRONMENTAL PSYCHOLOGY	10.1016/j.jenvp.2010.03.001
Byrka, K; Hartig, T; Kaiser, FG	ENVIRONMENTAL ATTITUDE AS A MEDIATOR OF THE RELATIONSHIP BETWEEN PSYCHOLOGICAL RESTORATION IN NATURE AND SELF-REPORTED ECOLOGICAL BEHAVIOR	PSYCHOLOGICAL REPORTS	10.2466/07.PR0.107.6.847-859
Scannell, L; Gifford, R	The relations between natural and civic place attachment and pro-environmental behavior	JOURNAL OF ENVIRONMENTAL PSYCHOLOGY	10.1016/j.jenvp.2010.01.010
Xiao, CY; Hong, DY	Gender differences in environmental behaviors in China	POPULATION AND ENVIRONMENT	10.1007/s11111-010-0115-z
Mobley, C; Vagias, WM; DeWard, SL	Exploring Additional Determinants of Environmentally Responsible Behavior: The Influence of Environmental Literature and Environmental Attitudes	ENVIRONMENT AND BEHAVIOR	10.1177/0013916508325002
Welsch, H; Kuhling, J	Pro-environmental behavior and rational consumer choice: Evidence from surveys of life satisfaction	JOURNAL OF ECONOMIC PSYCHOLOGY	10.1016/j.joep.2010.01.009
Lavergne, KJ; Sharp, EC; Pelletier, LG; Holtby, A	The role of perceived government style in the facilitation of self-determined and non self-determined motivation for pro-environmental behavior	JOURNAL OF ENVIRONMENTAL PSYCHOLOGY	10.1016/j.jenvp.2009.11.002
Afroz, R; Hanaki, K; Tuddin, R; Ayup, K	A survey of recycling behaviour in households in Dhaka, Bangladesh	WASTE MANAGEMENT & RESEARCH	10.1177/0734242X09353434
Cakci, I; Oguz, D	Is environmental knowledge enough to motivate the action?	AFRICAN JOURNAL OF AGRICULTURAL RESEARCH	10.5897/AJAR09.191
Juarez-Najera, M; Rivera-Martinez, JG; Hafkamp, WA	An explorative socio-psychological model for determining sustainable behavior: Pilot study in German and Mexican Universities	JOURNAL OF CLEANER PRODUCTION	10.1016/j.jclepro.2009.09.018
Gockeritz, S; Schultz, PW; Rendon, T; Cialdini, RB; Goldstein, NJ; Griskevicius, V	Descriptive normative beliefs and conservation behavior: The moderating roles of personal involvement and injunctive normative beliefs	EUROPEAN JOURNAL OF SOCIAL PSYCHOLOGY	10.1002/ejsp.643
Kh, K; Asadi, A	Designing a Structural Model for Explaining Environmental Attitude and Behavior of Urban Residents (Case of Tehran)	INTERNATIONAL JOURNAL OF ENVIRONMENTAL RESEARCH
Turaga, RMR; Howarth, RB; Borsuk, ME	Pro-environmental behavior Rational choice meets moral motivation	ECOLOGICAL ECONOMICS REVIEWS	10.1111/j.1749-6632.2009.05163.x
Milfont, TL; Sibley, CG; Duckitt, J	Testing the Moderating Role of the Components of Norm Activation on the Relationship Between Values and Environmental Behavior	JOURNAL OF CROSS-CULTURAL PSYCHOLOGY	10.1177/0022022109350506
Schusler, TM; Krasny, ME	Environmental Action as Context for Youth Development	JOURNAL OF ENVIRONMENTAL EDUCATION	10.1080/00958960903479803
Cordano, M; Welcomer, S; Scherer, R; Pradenas, L; Parada, V	Understanding Cultural Differences in the Antecedents of Pro-Environmental Behavior: A Comparative Analysis of Business Students in the United States and Chile	JOURNAL OF ENVIRONMENTAL EDUCATION	10.1080/00958960903439997
Lokhorst, AM; van Dijk, E; Staats, H	Public commitment making as a structural solution in social dilemmas	JOURNAL OF ENVIRONMENTAL PSYCHOLOGY	10.1016/j.jenvp.2009.05.003
Spence, A; Pidgeon, N	PSYCHOLOGY, CLIMATE CHANGE, & SUSTAINABLE BEHAVIOR	ENVIRONMENT	10.1080/00139150903337217
Dolnicar, S; Grun, B	Environmentally Friendly Behavior Can Heterogeneity Among Individuals and Contexts/Environments Be Harvested for Improved Sustainable Management?	ENVIRONMENT AND BEHAVIOR	10.1177/0013916508319448
Nisbet, EK; Zelenski, JM; Murphy, SA	The Nature Relatedness Scale Linking Individuals' Connection With Nature to Environmental Concern and Behavior	ENVIRONMENT AND BEHAVIOR	10.1177/0013916508318748
Steg, L; Vlek, C	Encouraging pro-environmental behaviour: An integrative review and research agenda	JOURNAL OF ENVIRONMENTAL PSYCHOLOGY	10.1016/j.jenvp.2008.10.004
Schwenk, G; Moser, G	Intention and behavior: a Bayesian meta-analysis with focus on the Ajzen-Fishbein Model in the field of environmental behavior	QUALITY & QUANTITY	10.1007/s11135-007-9162-7
Jacob, J; Jovic, E; Brinkerhoff, MB	Personal and Planetary Well-being: Mindfulness Meditation, Pro-environmental Behavior and Personal Quality of Life in a Survey from the Social Justice and Ecological Sustainability Movement	SOCIAL INDICATORS RESEARCH	10.1007/s11205-008-9308-6
Davis, JL; Green, JD; Reed, A	Interdependence with the environment: Commitment, interconnectedness, and environmental behavior	JOURNAL OF ENVIRONMENTAL PSYCHOLOGY	10.1016/j.jenvp.2008.11.001
Best, H	Structural and Ideological Determinants of Household Waste Recycling: Results from an Empirical Study in Cologne, Germany	NATURE + CULTURE	10.3167/nc.2009.040204
de Groot, JIM; Steg, L	Mean or green: which values can promote stable pro-environmental behavior?	CONSERVATION LETTERS	10.1111/j.1755-263X.2009.00048.x
Corral-Verdugo, V; Bonnes, M; Tapia-Fonllem, C; Fraijo-Sing, B; Frias-Armenta, M; Carrus, G	Correlates of pro-sustainability orientation: The affinity towards diversity	JOURNAL OF ENVIRONMENTAL PSYCHOLOGY	10.1016/j.jenvp.2008.09.001
Refsgaard, K; Magnussen, K	Household behaviour and attitudes with respect to recycling food waste - experiences from focus groups	JOURNAL OF ENVIRONMENTAL MANAGEMENT	10.1016/j.jenvman.2008.01.018
Thogersen, J	The Motivational Roots of Norms for Environmentally Responsible Behavior	BASIC AND APPLIED SOCIAL PSYCHOLOGY	10.1080/01973530903317144
Schusler, TM; Krasny, ME; Peters, SJ; Decker, DJ	Developing citizens and communities through youth environmental action	ENVIRONMENTAL EDUCATION RESEARCH	10.1080/13504620802710581
Hsu, SJ	Significant life experiences affect environmental action: a confirmation study in eastern Taiwan	ENVIRONMENTAL EDUCATION RESEARCH	10.1080/13504620903076973
Short, PC	Responsible Environmental Action: Its Role and Status In Environmental Education and Environmental Quality	JOURNAL OF ENVIRONMENTAL EDUCATION	10.1080/00958960903206781
Arnold, HE; Cohen, FG; Warner, A	Youth and Environmental Action: Perspectives of Young Environmental Leaders on Their Formative Influences	JOURNAL OF ENVIRONMENTAL EDUCATION	10.3200/JOEE.40.3.27-36
Hage, O; Soderholm, P; Berglund, C	Norms and economic motivation in household recycling: Empirical evidence from Sweden	RESOURCES CONSERVATION AND RECYCLING	10.1016/j.resconrec.2008.11.003
Dolisca, F; McDaniel, JM; Shannon, DA; Jolly, CM	A Multilevel Analysis of the Determinants of Forest Conservation Behavior Among Farmers in Haiti	SOCIETY & NATURAL RESOURCES	10.1080/08941920802064448
Fielding, KS; McDonald, R; Louis, WR	Theory of planned behaviour, identity and intentions to engage in environmental activism	JOURNAL OF ENVIRONMENTAL PSYCHOLOGY	10.1016/j.jenvp.2008.03.003
Kilbourne, W; Pickett, G	How materialism affects environmental beliefs, concern, and environmentally responsible behavior	JOURNAL OF BUSINESS RESEARCH	10.1016/j.jbusres.2007.09.016
Duroy, QMH	Testing the affluence hypothesis: A cross-cultural analysis of the determinants of environmental action	SOCIAL SCIENCE JOURNAL	10.1016/j.soscij.2008.07.001
Brucks, WM; Van Lange, PAM	No control, no drive: How noise may undermine conservation behavior in a commons dilemma	EUROPEAN JOURNAL OF SOCIAL PSYCHOLOGY	10.1002/ejsp.478
Dolnicar, S; Leisch, F	An Investigation of Tourists' Patterns of Obligation to Protect the Environment	JOURNAL OF TRAVEL RESEARCH	10.1177/0047287507308330
Carrus, G; Passafaro, P; Bonnes, M	Emotions, habits and rational choices in ecological behaviours: The case of recycling and use of public transportation	JOURNAL OF ENVIRONMENTAL PSYCHOLOGY	10.1016/j.jenvp.2007.09.003
Felonneau, ML; Becker, M	Pro-environmental attitudes and behavior: Revealing perceived social desirability	REVUE INTERNATIONALE DE PSYCHOLOGIE SOCIALE-INTERNATIONAL REVIEW OF SOCIAL PSYCHOLOGY
Harland, P; Staats, H; Wilke, HAM	Situational and personality factors as direct or personal norm mediated predictors of pro-environmental behavior: Questions derived from norm-activation theory	BASIC AND APPLIED SOCIAL PSYCHOLOGY	10.1080/01973530701665058
Chung, SS; Leung, MMY	The value-action gap in waste recycling: The case of undergraduates in hong kong	ENVIRONMENTAL MANAGEMENT	10.1007/s00267-006-0363-y
Evans, GW; Brauchle, G; Haq, A; Stecker, R; Wong, K; Shapiro, E	Young children's environmental attitudes and behaviors	ENVIRONMENT AND BEHAVIOR	10.1177/0013916506294252
Nixon, H; Saphores, JDM	Financing electronic waste recycling Californian households' willingness to pay advanced recycling fees	JOURNAL OF ENVIRONMENTAL MANAGEMENT	10.1016/j.jenvman.2006.07.003
Barr, S	Factors influencing environmental attitudes and behaviors - A UK case study of household waste management	ENVIRONMENT AND BEHAVIOR	10.1177/0013916505283421
Ohtomo, S; Hirose, Y	The dual-process of reactive and intentional decision-making involved in eco-friendly behavior	JOURNAL OF ENVIRONMENTAL PSYCHOLOGY	10.1016/j.jenvp.2007.01.005
Bayard, B; Jolly, C	Environmental behavior structure and socio-economic conditions of hillside farmers: A multiple-group structural equation modeling approach	ECOLOGICAL ECONOMICS	10.1016/j.ecolecon.2006.07.004
del Brio, JA; Fernandez, E; Junquera, B	Management and employee involvement in achieving an environmental action-based competitive advantage: an empirical study	INTERNATIONAL JOURNAL OF HUMAN RESOURCE MANAGEMENT	10.1080/09585190601178687
Pe'er, S; Goldman, D; Yavetz, B	Environmental Literacy in Teacher Training: Attitudes, Knowledge, and Environmental Behavior of Beginning Students	JOURNAL OF ENVIRONMENTAL EDUCATION	10.3200/JOEE.39.1.45-59
Lindenberg, S; Steg, L	Normative, gain and hedonic goal frames guiding environmental behavior	JOURNAL OF SOCIAL ISSUES	10.1111/j.1540-4560.2007.00499.x
Fujii, S	Environmental concern, attitude toward frugality, and ease of behavior as determinants of pro-environmental behavior intentions	JOURNAL OF ENVIRONMENTAL PSYCHOLOGY	10.1016/j.jenvp.2006.09.003
Hovardas, T; Poirazidis, K	Evaluation of the environmentalist dimension of ecotourism at the Dadia Forest Reserve (Greece)	ENVIRONMENTAL MANAGEMENT	10.1007/s00267-006-0009-0
Barr, S; Gilg, A	Sustainable lifestyles: Framing environmental action in and around the home	GEOFORUM	10.1016/j.geoforum.2006.05.002
Rice, G	Pro-environmental behavior in Egypt: Is there a role for Islamic environmental ethics?	JOURNAL OF BUSINESS ETHICS	10.1007/s10551-006-0010-9
Barr, S	Environmental action in the home: Investigating the value-action gap	GEOGRAPHY
Homburg, A; Stolberg, A	Explaining pro-environmental behavior with a cognitive theory of stress	JOURNAL OF ENVIRONMENTAL PSYCHOLOGY	10.1016/j.jenvp.2006.03.003
Wakefield, SEL; Elliott, SJ; Eyles, JD; Cole, DC	Taking environmental action: The role of local composition, context, and collective	ENVIRONMENTAL MANAGEMENT	10.1007/s00267-004-0323-3
Vermeir, I; Verbeke, W	Sustainable food consumption: Exploring the consumer attitude - behavioral intention gap	JOURNAL OF AGRICULTURAL & ENVIRONMENTAL ETHICS	10.1007/s10806-005-5485-3
Lockie, S	Networks of agri-environmental action: Temporality, spatiality and identity in agricultural environments	SOCIOLOGIA RURALIS	10.1111/j.1467-9523.2006.00400.x
Kaiser, FG; Hubner, G; Bogner, FX	Contrasting the theory of planned behavior with the value-belief-norm model in explaining conservation behavior	JOURNAL OF APPLIED SOCIAL PSYCHOLOGY	10.1111/j.1559-1816.2005.tb02213.x
Gilg, A; Barr, S; Ford, N	Green consumption or sustainable lifestyles? Identifying the sustainable consumer	FUTURES	10.1016/j.futures.2004.10.016
Schultz, PW; Gouveia, VV; Cameron, LD; Tankha, G; Schmuck, P; Franek, M	Values and their relationship to environmental concern and conservation behavior	JOURNAL OF CROSS-CULTURAL PSYCHOLOGY	10.1177/0022022105275962
Corbett, JB	Altruism, self-interest, and the reasonable person model of environmentally responsible behavior	SCIENCE COMMUNICATION	10.1177/1075547005275425
Berenguer, J; Corraliza, JA; Martin, R	Rural-urban differences in environmental concern, attitudes, and actions	EUROPEAN JOURNAL OF PSYCHOLOGICAL ASSESSMENT	10.1027/1015-5759.21.2.128
Frick, J; Kaiser, FG; Wilson, M	Environmental knowledge and conservation behavior: exploring prevalence and structure in a representative sample	PERSONALITY AND INDIVIDUAL DIFFERENCES	10.1016/j.paid.2004.02.015
Korfiatis, KJ; Hovardas, T; Pantis, JD	Determinants of environmental behavior in societies in transition: Evidence from five European countries	POPULATION AND ENVIRONMENT
Staats, H; Harland, P; Wilke, HAM	Effecting durable change - A team approach to improve environmental behavior in the household	ENVIRONMENT AND BEHAVIOR	10.1177/0013916503260163
Barr, S	Are we all environmentalists now? Rhetoric and reality in environmental action	GEOFORUM	10.1016/j.geoforum.2003.08.009
Thogersen, J	A cognitive dissonance interpretation of consistencies and inconsistencies in environmentally responsible behavior	JOURNAL OF ENVIRONMENTAL PSYCHOLOGY	10.1016/S0272-4944(03)00039-2
Poortinga, W; Steg, L; Vlek, C	Values, environmental concern, and environmental behavior - A study into household energy use	ENVIRONMENT AND BEHAVIOR	10.1177/0013916503251466
Murad, MW; Siwar, C	Factors influencing environmental behavior of the urban poor concerning solid waste management	JOURNAL OF ENVIRONMENTAL SYSTEMS	10.2190/ES.31.3.d
Iwata, O	Some psychological correlates of environmentally responsible behavior	SOCIAL BEHAVIOR AND PERSONALITY	10.2224/sbp.2004.32.8.703
Osbaldiston, R; Sheldon, KM	Promoting internalized motivation for environmentally responsible behavior: A prospective study of environmental goals	JOURNAL OF ENVIRONMENTAL PSYCHOLOGY	10.1016/S0272-4944(03)00035-5
Diekmann, A; Preisendorfer, P	Green and Greenback: The Behavioral Effects of Environmental Attitudes in Low-Cost and High-Cost Situations	RATIONALITY AND SOCIETY	10.1177/1043463103154002
Tindall, DB; Davies, S; Mauboules, C	Activism and conservation behavior in an environmental movement: The contradictory effects of gender	SOCIETY & NATURAL RESOURCES	10.1080/716100620
Kaiser, FG; Fuhrer, U	Ecological behavior's dependency on different forms of knowledge	APPLIED PSYCHOLOGY-AN INTERNATIONAL REVIEW-PSYCHOLOGIE APPLIQUEE-REVUE INTERNATIONALE	10.1111/1464-0597.00153
Tanner, C; Kast, SW	Promotine sustainable consumption: Determinants of green purchases by Swiss consumers	PSYCHOLOGY & MARKETING	10.1002/mar.10101
Barr, S	Strategies for sustainability: citizens and responsible environmental behaviour	AREA	10.1111/1475-4762.00172
Clark, CF; Kotchen, MJ; Moore, MR	Internal and external influences on pro-environmental behavior: Participation in a green electricity program	JOURNAL OF ENVIRONMENTAL PSYCHOLOGY	10.1016/S0272-4944(02)00105-6
Cottrell, SP	Influence of sociodemographics and environmental attitudes on general responsible environmental behavior among recreational boaters	ENVIRONMENT AND BEHAVIOR	10.1177/0013916503035003003
Kaiser, FG; Gutscher, H	The proposition of a general version of the theory of planned behavior: Predicting ecological behavior	JOURNAL OF APPLIED SOCIAL PSYCHOLOGY	10.1111/j.1559-1816.2003.tb01914.x
Chu, PY; Chiu, JF	Factors influencing household waste recycling behavior: Test of an integrated model	JOURNAL OF APPLIED SOCIAL PSYCHOLOGY	10.1111/j.1559-1816.2003.tb01915.x
Kaiser, FG; Doka, G; Hofstetter, P; Ranney, MA	Ecological behavior and its environmental consequences: a life cycle assessment of a self-report measure	JOURNAL OF ENVIRONMENTAL PSYCHOLOGY	10.1016/S0272-4944(02)00075-0
Gatersleben, B; Steg, L; Vlek, C	Measurement and determinants of environmentally significant consumer behavior	ENVIRONMENT AND BEHAVIOR	10.1177/0013916502034003004
Kasapoglu, MA; Ecevit, MC	Attitudes and behavior toward the environment - The case of Lake Burdur in Turkey	ENVIRONMENT AND BEHAVIOR	10.1177/0013916502034003005
Tung, CY; Huang, CC; Kawata, C	The effects of different environmental education programs on the environmental behavior of seventh-grade students and related factors	JOURNAL OF ENVIRONMENTAL HEALTH
Iwata, O	Coping style and three psychological measures associated with environmentally responsible behavior	SOCIAL BEHAVIOR AND PERSONALITY	10.2224/sbp.2002.30.7.661
Trumbo, CW; O'Keefe, GJ	Intention to conserve water: Environmental values, planned behavior, and information effects. A comparison of three communities sharing a watershed	SOCIETY & NATURAL RESOURCES	10.1080/089419201753242797
Hartig, T; Kaiser, FG; Bowler, PA	Psychological restoration in nature as a positive motivation for ecological behavior	ENVIRONMENT AND BEHAVIOR	10.1177/00139160121973142
Iwata, O	Attitudinal determinants of environmentally responsible behavior	SOCIAL BEHAVIOR AND PERSONALITY	10.2224/sbp.2001.29.2.183
Corraliza, JA; Berenguer, J	Environmental values, beliefs, and actions - A situational approach	ENVIRONMENT AND BEHAVIOR	10.1177/00139160021972829
Stern, PC	Toward a coherent theory of environmentally significant behavior	JOURNAL OF SOCIAL ISSUES	10.1111/0022-4537.00175
Kaplan, S	Human nature and environmentally responsible behavior	JOURNAL OF SOCIAL ISSUES	10.1111/0022-4537.00180
De Young, R	Expanding and evaluating motives for environmentally responsible behavior	JOURNAL OF SOCIAL ISSUES	10.1111/0022-4537.00181
McKenzie-Mohr, D	Promoting sustainable behavior: An introduction to community-based social marketing	JOURNAL OF SOCIAL ISSUES	10.1111/0022-4537.00183
McKenzie-Mohr, D	Fostering sustainable behavior through community-based social marketing	AMERICAN PSYCHOLOGIST	10.1037/0003-066X.55.5.531
Kaiser, FG; Wilson, M	Assessing people's general ecological behavior: A cross-cultural measure	JOURNAL OF APPLIED SOCIAL PSYCHOLOGY	10.1111/j.1559-1816.2000.tb02505.x
Kaiser, FG; Biel, A	Assessing general ecological behaviour: A cross-cultural comparison between Switzerland and Sweden	EUROPEAN JOURNAL OF PSYCHOLOGICAL ASSESSMENT	10.1027//1015-5759.16.1.44
Bratt, C	The impact of norms and assumed consequences on recycling behavior	ENVIRONMENT AND BEHAVIOR	10.1177/00139169921972272
Kaiser, FG; Shimoda, TA	Responsibility as a predictor of ecological behaviour	JOURNAL OF ENVIRONMENTAL PSYCHOLOGY	10.1006/jevp.1998.9123
Lee, JA; Holden, SJS	Understanding the determinants of environmentally conscious behavior	PSYCHOLOGY & MARKETING	10.1002/(SICI)1520-6793(199908)16:5<373::AID-MAR1>3.0.CO;2-S
Daniere, AG; Takahashi, LM	Environmental behavior in Bangkok, Thailand: A portrait of attitudes, values, and behavior	ECONOMIC DEVELOPMENT AND CULTURAL CHANGE	10.1086/452418
Bratt, C	Consumers' environmental behavior - Generalized, sector-based, or compensatory?	ENVIRONMENT AND BEHAVIOR	10.1177/00139169921971985
Kaiser, FG; Ranney, M; Hartig, T; Bowler, PA	Ecological Behavior, Environmental Attitude, and Feelings of Responsibility for the Environment	EUROPEAN PSYCHOLOGIST	10.1027//1016-9040.4.2.59
Werner, CM; Makela, E	Motivations and behaviors that support recycling	JOURNAL OF ENVIRONMENTAL PSYCHOLOGY	10.1006/jevp.1998.0114
Kaiser, FG	General measure of ecological behavior	JOURNAL OF APPLIED SOCIAL PSYCHOLOGY	10.1111/j.1559-1816.1998.tb01712.x
Diekmann, A; Preisendorfer, P	Environmental behavior - Discrepancies between aspirations and reality	RATIONALITY AND SOCIETY	10.1177/104346398010001004
Blake, DE; Guppy, N; Urmetzer, P	Canadian public opinion and environmental action: Evidence from British Columbia	CANADIAN JOURNAL OF POLITICAL SCIENCE-REVUE CANADIENNE DE SCIENCE POLITIQUE	10.1017/S0008423900015973
Berger, IE	The demographics of recycling and the structure of environmental behavior	ENVIRONMENT AND BEHAVIOR	10.1177/001391659702900404
CorralVerdugo, V	Dual 'realities' of conservation behavior: Self-reports vs observations of re-use and recycling behavior	JOURNAL OF ENVIRONMENTAL PSYCHOLOGY	10.1006/jevp.1997.0048
Nonami, H	The effects of a self-sacrificing minority on pro-environmental norms and behavior: An investigation using a sea pollution game	JAPANESE PSYCHOLOGICAL RESEARCH	10.1111/1468-5884.00040
ObregonSalido, FJ; CorralVerdugo, V	Systems of beliefs and environmental conservation behavior in a Mexican community	ENVIRONMENT AND BEHAVIOR	10.1177/001391659702900204
Agarwal, B	Environmental action, gender equity and women's participation	DEVELOPMENT AND CHANGE	10.1111/1467-7660.00033
Karp, DG	Values and their effect on pro-environmental behavior	ENVIRONMENT AND BEHAVIOR	10.1177/0013916596281006
McKenzieMohr, D; Nemiroff, LS; Beers, L; Desmarais, S	Determinants of responsible environmental behavior	JOURNAL OF SOCIAL ISSUES	10.1111/j.1540-4560.1995.tb01352.x
Wall, G	Barriers to individual environmental Action: The influence of attitudes and social experiences	CANADIAN REVIEW OF SOCIOLOGY AND ANTHROPOLOGY-REVUE CANADIENNE DE SOCIOLOGIE ET D ANTHROPOLOGIE
CHAN, RYK; YAM, E	GREEN MOVEMENT IN A NEWLY INDUSTRIALIZING AREA - A SURVEY ON THE ATTITUDES AND BEHAVIOR OF THE HONG-KONG CITIZENS	JOURNAL OF COMMUNITY & APPLIED SOCIAL PSYCHOLOGY	10.1002/casp.2450050405
TAYLOR, S; TODD, P	AN INTEGRATED MODEL OF WASTE MANAGEMENT BEHAVIOR - A TEST OF HOUSEHOLD RECYCLING AND COMPOSTING INTENTIONS	ENVIRONMENT AND BEHAVIOR	10.1177/0013916595275001
HALLIN, PO	ENVIRONMENTAL CONCERN AND ENVIRONMENTAL BEHAVIOR IN FOLEY, A SMALL-TOWN IN MINNESOTA	ENVIRONMENT AND BEHAVIOR	10.1177/0013916595274006
HEINEN, JT	A REVIEW OF, AND RESEARCH SUGGESTIONS FOR, SOLID-WASTE MANAGEMENT ISSUES - THE PREDICTED ROLE OF INCENTIVES IN PROMOTING CONSERVATION BEHAVIOR	ENVIRONMENTAL CONSERVATION	10.1017/S0376892900010213
SCHULTZ, PW; OSKAMP, S; MAINIERI, T	WHO RECYCLES AND WHEN - A REVIEW OF PERSONAL AND SITUATIONAL FACTORS	JOURNAL OF ENVIRONMENTAL PSYCHOLOGY	10.1016/0272-4944(95)90019-5
CALTABIANO, NJ; CALTABIANO, ML	ASSESSING ENVIRONMENTALLY RESPONSIBLE BEHAVIOR	PSYCHOLOGICAL REPORTS	10.2466/pr0.1995.76.3c.1080
LEE, YJ; DEYOUNG, R; MARANS, RW	FACTORS INFLUENCING INDIVIDUAL RECYCLING BEHAVIOR IN OFFICE SETTINGS - A STUDY OF OFFICE WORKERS IN TAIWAN	ENVIRONMENT AND BEHAVIOR	10.1177/0013916595273006
MOORE, S; MURPHY, M; WATSON, R	A LONGITUDINAL-STUDY OF DOMESTIC WATER CONSERVATION BEHAVIOR	POPULATION AND ENVIRONMENT	10.1007/BF02208782
BARKER, K; FONG, L; GROSSMAN, S; QUIN, C; REID, R	COMPARISON OF SELF-REPORTED RECYCLING ATTITUDES AND BEHAVIORS WITH ACTUAL BEHAVIOR	PSYCHOLOGICAL REPORTS	10.2466/pr0.1994.75.1.571
JAEGER, C; DURRENBERGER, G; KASTENHOLZ, H; TRUFFER, B	DETERMINANTS OF ENVIRONMENTAL ACTION WITH REGARD TO CLIMATIC-CHANGE	CLIMATIC CHANGE	10.1007/BF01091615
DUFF, SN; STONEHOUSE, DP; HILTS, SG; BLACKBURN, DJ	SOIL CONSERVATION BEHAVIOR AND ATTITUDES AMONG ONTARIO FARMERS TOWARD ALTERNATIVE GOVERNMENT POLICY RESPONSES	JOURNAL OF SOIL AND WATER CONSERVATION
MACEY, SM	A CAUSAL MODEL OF THE ADOPTION OF HOME HEATING ENERGY-CONSERVATION MEASURES	ENERGY	10.1016/0360-5442(91)90033-I
DEYOUNG, R	SOME PSYCHOLOGICAL-ASPECTS OF LIVING LIGHTLY - DESIRED LIFE-STYLE PATTERNS AND CONSERVATION BEHAVIOR	JOURNAL OF ENVIRONMENTAL SYSTEMS
MCDOWELL, C; SPARKS, R	THE MULTIVARIATE MODELING AND PREDICTION OF FARMERS CONSERVATION BEHAVIOR TOWARDS NATURAL ECOSYSTEMS	JOURNAL OF ENVIRONMENTAL MANAGEMENT
COUGHENOUR, CM; CHAMALA, S	VOLUNTARY AND MANDATED INSTITUTIONAL CONTROLS ON SOIL CONSERVATION BEHAVIOR OF UNITED-STATES AND AUSTRALIAN FARMERS	SOCIETY & NATURAL RESOURCES	10.1080/08941928909380674
BRADLEY, RH; CALDWELL, BM; ROCK, SL	HOME-ENVIRONMENT AND SCHOOL PERFORMANCE - A 10-YEAR FOLLOW-UP AND EXAMINATION OF 3 MODELS OF ENVIRONMENTAL ACTION	CHILD DEVELOPMENT	10.1111/j.1467-8624.1988.tb03239.x
LYNNE, GD; SHONKWILER, JS; ROLA, LR	ATTITUDES AND FARMER CONSERVATION BEHAVIOR	AMERICAN JOURNAL OF AGRICULTURAL ECONOMICS	10.2307/1241971
KOMOR, PS; WIGGINS, LL	ENERGY-CONSERVATION BEHAVIOR - A CRITIQUE OF THE COST-MINIMIZATION MODEL, AND A REVIEW OF SOME ALTERNATIVE MODELS	JOURNAL OF ENVIRONMENTAL SYSTEMS	10.2190/NYA6-1H6Q-DUUU-X2KR
COSTANZO, M; ARCHER, D; ARONSON, E; PETTIGREW, T	ENERGY-CONSERVATION BEHAVIOR - THE DIFFICULT PATH FROM INFORMATION TO ACTION	AMERICAN PSYCHOLOGIST	10.1037/0003-066X.41.5.521
FUJII, ET; MAK, J	A MODEL OF HOUSEHOLD ELECTRICITY CONSERVATION BEHAVIOR	LAND ECONOMICS	10.2307/3145710
ESTER, P; VANDERMEER, F	DETERMINANTS OF INDIVIDUAL ENVIRONMENTAL BEHAVIOR - AN OUTLINE OF A BEHAVIORAL-MODEL AND SOME RESEARCH FINDINGS	NETHERLANDS JOURNAL OF SOCIAL SCIENCES
HESLOP, LA; MORAN, L; COUSINEAU, A	CONSCIOUSNESS IN ENERGY-CONSERVATION BEHAVIOR - AN EXPLORATORY-STUDY	JOURNAL OF CONSUMER RESEARCH	10.1086/208868
BUUNK, B	KNOWLEDGE, UTILITY AND SENSE OF EFFICACY AS DETERMINANTS OF ENVIRONMENTALLY RESPONSIBLE BEHAVIOR	PSYCHOLOGICAL REPORTS	10.2466/pr0.1981.48.1.9
BORDEN, RJ; SCHETTINO, AP	DETERMINANTS OF ENVIRONMENTALLY RESPONSIBLE BEHAVIOR	JOURNAL OF ENVIRONMENTAL EDUCATION	10.1080/00958964.1979.9941906
APPLEYARD, D	ENVIRONMENT AS A SOCIAL SYMBOL - WITHIN A THEORY OF ENVIRONMENTAL ACTION AND PERCEPTION	JOURNAL OF THE AMERICAN PLANNING ASSOCIATION	10.1080/01944367908976952
ARBUTHNOT, J	ROLES OF ATTITUDINAL AND PERSONALITY-VARIABLES IN PREDICTION OF ENVIRONMENTAL BEHAVIOR AND KNOWLEDGE	ENVIRONMENT AND BEHAVIOR	10.1177/001391657792004
AULICIEMS, A; DICK, JHA	FACTORS IN ENVIRONMENTAL ACTION - AIR-POLLUTION COMPLAINTS IN BRISBANE	AUSTRALIAN GEOGRAPHICAL STUDIES	10.1111/j.1467-8470.1976.tb00080.x
ASCH, J; SHORE, BM	CONSERVATION BEHAVIOR AS OUTCOME OF ENVIRONMENTAL-EDUCATION	JOURNAL OF ENVIRONMENTAL EDUCATION	10.1080/00958964.1975.9942002
